# Supplementary material for: Genomic Relatedness, Antibiotic Resistance and Virulence Traits of Campylobacter jejuni HS19 Isolates From Cattle in China Indicate Pathogenic Potential
Source: Front Microbiol. 2021 Nov 30;12:783750. doi: 10.3389/fmicb.2021.783750 (PMC8698899; doi:10.3389/fmicb.2021.783750)
Supplement: Supplementary file 1 [file Data_Sheet_1.zip]

Archive with 1 entries (1 files):
- Data Sheet 1.XLSX
