# Supplementary material for: Genomic Relatedness, Antibiotic Resistance and Virulence Traits of Campylobacter jejuni HS19 Isolates From Cattle in China Indicate Pathogenic Potential
Source: Front Microbiol. 2021 Nov 30;12:783750. doi: 10.3389/fmicb.2021.783750 (PMC8698899; doi:10.3389/fmicb.2021.783750)
Supplement: Supplementary file 1 [file Data_Sheet_1.zip › Data Sheet 1.XLSX]

## Sheet: Table.S1
Supplementary Table S1. Information of Campylobacter jejuni isolates annotated in evolutionary tree.
Isolates	Geographic location	Sampling date	Serotype1	Host	cstII-AA511	LOS1	ST2	Clonal complex3	SRA-BioSample	SRA-Bioproject	In silico identification of ABR genes and virulence genes
260.94	South Africa	1994	HS41	Human Guillain Barré Syndrome	Asn	A	ST-362	ST-362 complex	SAMN02435860	PRJNA224116	No
233.94	South Africa	1994	HS41	Human Guillain Barré Syndrome	Asn	A	ST-362	ST-362 complex	SAMN03652743	PRJNA283556	No
308.95	South Africa	1995	HS41	Human Guillain Barré Syndrome	Asn	A	ST-362	ST-362 complex	SAMN03652757	PRJNA283557	No
HB93-13	China	2006	HS19	Human Guillain Barré Syndrome	Asn	A	ST-22	UT	SAMN02435861	PRJNA16267	Yes
AH10	China	2006	HS19	Diarrhea patient	Thr	A	ST-3652	ST-22 complex	SAMN18897177	PRJNA725628	Yes
AH23	China	2006	HS19	Diarrhea patient	Thr	A	ST-22	ST-22 complex	SAMN18897178	PRJNA725628	Yes
AB02	China	2016	HS19	Cattle	Thr	A	ST-22	ST-22 complex	SAMN18896340	PRJNA725618	Yes
AB03	China	2019	HS19	Cattle	Thr	A	ST-22	ST-22 complex	SAMN18896327	PRJNA725618	Yes
AB11	China	2005	HS19	Cattle	Thr	A	ST-3652	ST-22 complex	SAMN18896339	PRJNA725618	Yes
AB13	China	2018	HS19	Cattle	Thr	A	ST-22	ST-22 complex	SAMN18896337	PRJNA725618	Yes
AB17	China	2018	HS19	Cattle	Thr	A	ST-22	ST-22 complex	SAMN18896338	PRJNA725618	Yes
AB22	China	2005	HS19	Cattle	Thr	A	ST-3652	ST-22 complex	SAMN18896333	PRJNA725618	Yes
AB25	China	2005	HS19	Cattle	Thr	A	ST-3652	ST-22 complex	SAMN18896334	PRJNA725618	Yes
AB26	China	2019	HS19	Cattle	Thr	A	ST-22	ST-22 complex	SAMN18896328	PRJNA725618	Yes
AB32	China	2005	HS19	Cattle	Thr	A	ST-22	ST-22 complex	SAMN18896336	PRJNA725618	Yes
BB04	China	2019	HS19	Cattle	Thr	B	ST-11633	ST-22 complex	SAMN18896335	PRJNA725618	Yes
BB09	China	2019	HS19	Cattle	Thr	B	ST-11633	ST-22 complex	SAMN18896329	PRJNA725618	Yes
AC34	China	2006	HS19	Poultry	Thr	A	ST-22	ST-22 complex	SAMN18896342	PRJNA725618	No
ADO33	China	2016	HS19	Pet	Thr	A	ST-22	ST-22 complex	SAMN18896346	PRJNA725618	No
AP12	China	2015	HS19	Pet	Thr	A	ST-22	ST-22 complex	SAMN18896347	PRJNA725618	No
NCTC 11168	United Kingdom	1977	HS2	Diarrhea patient	Asn	C	ST-43	ST-21 complex	SAMEA1705929	PRJNA8	No
81116	United Kingdom	1982	HS6	Diarrhea patient	NA	NA	ST-267	ST-283 complex	SAMN02603008	PRJNA17953	No
NCTC 81-176	USA	1988	HS23/36	Diarrhea patient	Thr	NA	ST-604	ST-42 complex	SAMEA8115546	PRJEB42739	No
RM1477	USA	1983	HS19	Human Guillain Barré Syndrome	Thr	NA	ST-22	ST-22 complex	SAMN15004778	PRJNA634604	Yes
RM1245	USA	1996	HS19	Human Guillain Barré Syndrome	Thr	NA	ST-22	ST-22 complex	SAMN04323383	PRJNA305290	Yes
RM3147	Mexico	1997	HS19	Human Guillain Barré Syndrome	Thr	NA	ST-22	ST-22 complex	SAMN04323386	PRJNA305297	Yes
R73	Netherlands	2002	HS19	Diarrhea patient	Thr	NA	ST-22	ST-22 complex	SAMN04538423	PRJNA314590	Yes
GB60	Netherlands	2015	HS19	Human Guillain Barré Syndrome	Thr	NA	ST-22	ST-22 complex	SAMN04538237	PRJNA314569	Yes
GB28	Netherlands	1999	HS19	Human Guillain Barré Syndrome	Thr	NA	ST-660	ST-22 complex	SAMN04538234	PRJNA314567	Yes
GB18	Netherlands	1998	HS19	Human Guillain Barré Syndrome	Thr	NA	ST-22	ST-22 complex	SAMN04538190	PRJNA314565	Yes
ICDCCJ07001	China	2007	HS41	Human Guillain Barré Syndrome	Asn	NA	ST-2993	ST-362 complex	SAMN02603201	PRJNA47949	No
CG8486	Thailand	1999	HS4 complex	Diarrhea patient	NA	NA	ST-2943	ST-574 complex	SAMN02470657	PRJNA17055	No
BJ-CJD120	China	2003	HS1/44	Diarrhea patient	NA	NA	ST-1232	ST-353 complex	SAMN04008120	PRJNA293583	No
BJ-CJD63	China	2003	HS9	Diarrhea patient	NA	NA	ST-2328	UT	SAMN04008117	PRJNA293581	No
BJ-CJD70	China	2003	HS12	Diarrhea patient	NA	NA	ST-3930	UT	SAMN04008118	PRJNA293582	No
BJ-CJGB96G25	China	1996	HS19	Human Guillain Barré Syndrome	Asn	NA	ST-22	ST-22 complex	SAMN04412552	PRJNA196537	Yes
BJ-CJD39	China	2003	HS31	Diarrhea patient	NA	NA	ST-653	ST-354 complex	SAMN04008115	PRJNA293579	No
HB-CJGB-LL	China	1993	HS37	Human Guillain Barré Syndrome	NA	NA	ST-51	ST-443 complex	SAMN04412550	PRJNA224116	No
HB-CJGB-XWM	China	1993	HS53	Human Guillain Barré Syndrome	NA	NA	ST-2049	ST-354 complex	SAMN04412549	PRJNA196570	No
RM3420	Canada	1980	HS19	Diarrhea patient	Thr	NA	ST-22	ST-22 complex	SAMN05830826	PRJNA206197	Yes
Z201020SS	Bangladesh	2020	NA	Human Guillain Barré Syndrome	Asn	NA	ST-2042	UT	SAMN18478981	PRJNA717137	No
Z191005SS	Bangladesh	2019	NA	Human Guillain Barré Syndrome	Asn	NA	ST-43	ST-21 complex	SAMN18478942	PRJNA717137	No
Z201020RS	Bangladesh	2020	NA	Human Guillain Barré Syndrome	Asn	NA	ST-2042	UT	SAMN18478967	PRJNA717137	No
Z191005RS	Bangladesh	2019	NA	Human Guillain Barré Syndrome	Asn	NA	ST-43	ST-21 complex	SAMN18477998	PRJNA717137	No
OBT12390	Peru	2019	HS41	Human Guillain Barré Syndrome	NA	NA	ST-2993	ST-362 complex	SAMN15508153	PRJNA643291	No
OBT12393	Peru	2019	HS41	Human Guillain Barré Syndrome	NA	NA	ST-2993	ST-362 complex	SAMN15508154	PRJNA643291	No
OBT12386	Peru	2019	HS41	Human Guillain Barré Syndrome	NA	NA	ST-2993	ST-362 complex	SAMN15508152	PRJNA643291	No
OBT12377	Peru	2019	HS41	Human Guillain Barré Syndrome	NA	NA	ST-2993	ST-362 complex	SAMN15508151	PRJNA643291	No
R72	Netherlands	2002	HS19	Diarrhea patient	NA	NA	ST-22	ST-22 complex	SAMN15004784	PRJNA224116	Yes
R31	Netherlands	2002	HS19	Diarrhea patient	NA	NA	ST-22	ST-22 complex	SAMN15004783	PRJNA224116	Yes
R23	Netherlands	2002	HS19	Diarrhea patient	NA	NA	ST-22	ST-22 complex	SAMN15004782	PRJNA634604	Yes
R12	Netherlands	2002	HS19	Diarrhea patient	NA	NA	ST-22	ST-22 complex	SAMN15004781	PRJNA634604	Yes
RM1510	Japan	NA	HS19	Diarrhea patient	NA	NA	ST-22	ST-22 complex	SAMN15004779	PRJNA634604	Yes
GB03	Netherlands	1995	HS19	Human Guillain Barré Syndrome	NA	NA	ST-22	ST-22 complex	SAMN15004773	PRJNA634604	Yes
BD39	Bangladesh	2006	HS19	Human Guillain Barré Syndrome	NA	A	ST-660	ST-22 complex	SAMN06546777	PRJNA378546	Yes
BD75	Bangladesh	2007	HS55	Human Guillain Barré Syndrome	NA	A	ST-587	ST-362 complex	SAMN06546775	PRJNA378546	No
BD67	Bangladesh	2007	HS23/36	Human Guillain Barré Syndrome	NA	B	ST-985	ST-403 complex	SAMN06546778	PRJNA378546	No
BB14	China	2019	HS19	Cattle	Thr	B	ST-11633	ST-22 complex	SAMN18896330	PRJNA725618	Yes
BB15	China	2019	HS19	Cattle	Thr	B	ST-11633	ST-22 complex	SAMN18896331	PRJNA725618	Yes
BB16	China	2019	HS19	Cattle	Thr	B	ST-11633	ST-22 complex	SAMN18896332	PRJNA725618	Yes
FSIS12139847	USA	2021	HS19	Cattle	NA	NA	novel ST	UT	SAMN19301606	PRJNA292668	Yes
FSIS12142077	USA	2021	HS19	Cattle	NA	NA	ST-22	ST-22 complex	SAMN21076377	PRJNA292668	Yes
1. NA: Lack of information.
2. Sequence types determined using the built-in MLST function of BIGSdb, linked with pubMLST databases. Novel ST denotes the possible truncation of a corresponding MLST locus at the end of a contig.
3. Clonal complex determined using the built-in MLST function of BIGSdb, linked with pubMLST databases. Lack of information denotes the possible truncation of a corresponding MLST locus at the end of a contig.

## Sheet: Table. S2
Supplementary Table S2. Sequence type and Clonal complex of Campylobacter jejuni isolates from cattle and GBS patients isolates.
Strain	Serotype1	Host	Sequence types2	Geographic location	Clonal complex3	aspA	glnA	gltA	glyA	pgm	tkt	uncA
GB2	UT	Human Guillain Barré Syndrome	22	Netherlands	ST-22 complex	1	3	6	4	3	3	3
GB17	4/13/64	Human Guillain Barré Syndrome	416	Netherlands	ST-48 complex	2	4	1	2	73	1	5
GB1	1	Human Guillain Barré Syndrome	29	Netherlands	UT	8	1	17	3	16	1	1
GB24	31	Human Guillain Barré Syndrome	39	Netherlands	ST-658 complex	2	3	2	11	19	3	6
GB27	1/44	Human Guillain Barré Syndrome	186	Netherlands	ST-21 complex	2	1	1	3	1	1	3
GB15	5/34	Human Guillain Barré Syndrome	63	Netherlands	ST-52 complex	9	17	2	10	22	3	6
GB22	13/64	Human Guillain Barré Syndrome	64	Netherlands	ST-508 complex	1	6	15	24	12	28	1
GB14	2	Human Guillain Barré Syndrome	19	Netherlands	ST-21 complex	2	1	5	3	2	1	5
GB25	2	Human Guillain Barré Syndrome	131	Netherlands	UT	7	2	6	10	10	37	1
GB23	4/13/43	Human Guillain Barré Syndrome	122	Netherlands	ST-206 complex	6	4	5	2	2	1	5
GB21	13/65	Human Guillain Barré Syndrome	132	Netherlands	ST-508 complex	1	6	22	24	12	28	1
GB13	2	Human Guillain Barré Syndrome	53	Netherlands	ST-21 complex	2	1	21	3	2	1	5
GB16	13/65	Human Guillain Barré Syndrome	61	Netherlands	ST-61 complex	1	4	2	2	6	3	17
GB4	37	Human Guillain Barré Syndrome	147	Netherlands	UT	7	40	1	15	56	3	12
GB11	2	Human Guillain Barré Syndrome	148	Netherlands	ST-21 complex	2	1	6	3	2	1	5
GB28	UT	Human Guillain Barré Syndrome	149	Netherlands	ST-22 complex	1	3	33	4	54	3	3
GB3	19/24	Human Guillain Barré Syndrome	22	Netherlands	ST-22 complex	1	3	6	4	3	3	3
GB5	4/64	Human Guillain Barré Syndrome	185	Netherlands	ST-21 complex	2	1	1	3	1	1	5
GB19	4/50	Human Guillain Barré Syndrome	61	Netherlands	ST-61 complex	1	4	2	2	6	3	17
GB26	1/44	Human Guillain Barré Syndrome	186	Netherlands	ST-21 complex	2	1	1	3	1	1	3
7GB	UT	Human Guillain Barré Syndrome	660	Curaçao	ST-22 complex	1	3	6	4	54	91	3
69GB	UT	Human Guillain Barré Syndrome	651	Curaçao	ST-22 complex	1	3	6	4	10	91	3
DQ1	UT	Human Guillain Barré Syndrome	22	Australia	ST-22 complex	1	3	6	4	3	3	3
DQ2	UT	Human Guillain Barré Syndrome	22	Australia	ST-22 complex	1	3	6	4	3	3	3
DQ3	UT	Human Guillain Barré Syndrome	22	Australia	ST-22 complex	1	3	6	4	3	3	3
DQ5	UT	Human Guillain Barré Syndrome	22	Australia	ST-22 complex	1	3	6	4	3	3	3
AW2	UT	Human Guillain Barré Syndrome	362	Australia	ST-362 complex	1	2	49	4	11	66	8
AW4	UT	Human Guillain Barré Syndrome	42	Australia	ST-42 complex	1	2	3	4	5	9	3
AW5	UT	Human Guillain Barré Syndrome	22	Australia	ST-22 complex	1	3	6	4	3	3	3
DJ5	UT	Human Guillain Barré Syndrome	525	Australia	ST-607 complex	7	2	5	10	11	37	1
RM3211	33	Human Guillain Barré Syndrome	1472	South Africa	UT	2	2	42	4	90	25	127
RM3148	41	Human Guillain Barré Syndrome	1672	Mexico	ST-42 complex	1	2	42	4	256	9	8
BD-3*	UT	Human Guillain Barré Syndrome	3219	Bangladesh	ST-403 complex	10	27	33	19	10	5	7
BD-5*	UT	Human Guillain Barré Syndrome	3219	Bangladesh	ST-403 complex	10	27	33	19	10	5	7
BD-8*	UT	Human Guillain Barré Syndrome	3219	Bangladesh	ST-403 complex	10	27	33	19	10	5	7
KB2749	19	Human Guillain Barré Syndrome	4049	Japan	ST-464 complex	252	2	2	2	10	1	1
KB3445	19	Human Guillain Barré Syndrome	4051	Japan	ST-22 complex	1	3	6	4	3	3	275
CJ-1667	19	Human Guillain Barré Syndrome	4053	Thailand	ST-353 complex	7	4	5	68	11	3	6
GBS-ZH-9	UT	Human Guillain Barré Syndrome	6925	Bangladesh	ST-21 complex	2	1	42	3	4	1	5
GBS-ZH-10	UT	Human Guillain Barré Syndrome	6926	Bangladesh	ST-22 complex	1	3	3	4	3	3	3
GBS-ZH-11	UT	Human Guillain Barré Syndrome	6927	Bangladesh	ST-362 complex	1	2	89	4	90	25	8
GBS-ZH-14	UT	Human Guillain Barré Syndrome	6928	Bangladesh	ST-42 complex	1	2	6	4	5	9	3
GBS-ZH-15	UT	Human Guillain Barré Syndrome	6929	Bangladesh	ST-403 complex	10	27	42	19	10	132	7
GBS-ZH-16	UT	Human Guillain Barré Syndrome	6938	Bangladesh	ST-403 complex	79	27	95	44	10	5	7
H2193a	UT	Human Guillain Barré Syndrome	854	New Zealand	ST-828 complex	33	38	30	82	104	43	17
H2193b	UT	Human Guillain Barré Syndrome	854	New Zealand	ST-828 complex	33	38	30	82	104	43	17
CjGB03	19	Human Guillain Barré Syndrome	22	Netherlands	ST-22 complex	1	3	6	4	3	3	3
CjGB18	19	Human Guillain Barré Syndrome	22	Netherlands	ST-22 complex	1	3	6	4	3	3	3
CjGB28	19	Human Guillain Barré Syndrome	660	Netherlands	ST-22 complex	1	3	6	4	54	91	3
CjGB60	19	Human Guillain Barré Syndrome	22	Netherlands	ST-22 complex	1	3	6	4	3	3	3
CjRM1245	19	Human Guillain Barré Syndrome	22	USA	ST-22 complex	1	3	6	4	3	3	3
CjRM1477	19	Human Guillain Barré Syndrome	22	USA	ST-22 complex	1	3	6	4	3	3	3
CjRM3147	19	Human Guillain Barré Syndrome	22	Mexico	ST-22 complex	1	3	6	4	3	3	3
CjRM1510	19	Human Guillain Barré Syndrome	22	Japan	ST-22 complex	1	3	6	4	3	3	3
C15-56	19	Human Guillain Barré Syndrome	22	Japan	ST-22 complex	1	3	6	4	3	3	3
OBT12390	41	Human Guillain Barré Syndrome	2993	Peru	ST-362 complex	1	2	42	4	11	9	8
OBT12393	41	Human Guillain Barré Syndrome	2993	Peru	ST-362 complex	1	2	42	4	11	9	8
OBT12386	41	Human Guillain Barré Syndrome	2993	Peru	ST-362 complex	1	2	42	4	11	9	8
OBT12377	41	Human Guillain Barré Syndrome	2993	Peru	ST-362 complex	1	2	42	4	11	9	8
260.94	41	Human Guillain Barré Syndrome	362	South Africa	ST-362 complex	1	2	49	4	11	66	8
233.94	41	Human Guillain Barré Syndrome	362	South Africa	ST-362 complex	1	2	49	4	11	66	8
308.95	41	Human Guillain Barré Syndrome	362	South Africa	ST-362 complex	1	2	49	4	11	66	8
HB93-13	19	Human Guillain Barré Syndrome	22	China	ST-22 complex	1	3	6	4	3	3	3
ICDCCJ07001	41	Human Guillain Barré Syndrome	2993	China	ST-362 complex	1	2	42	4	11	9	8
BJ-CJGB96G25	19	Human Guillain Barré Syndrome	22	China	ST-22 complex	1	3	6	4	3	3	3
HB-CJGB-LL	37	Human Guillain Barré Syndrome	51	China	ST-443 complex	7	17	2	15	23	3	12
HB-CJGB-XWM	53	Human Guillain Barré Syndrome	2049	China	ST-354 complex	8	10	16	2	11	12	6
Z201020SS	UT	Human Guillain Barré Syndrome	2042	Bangladesh	UT	2	2	42	4	90	25	8
Z191005SS	UT	Human Guillain Barré Syndrome	43	Bangladesh	ST-21 complex	2	1	5	3	4	1	5
Z201020RS	UT	Human Guillain Barré Syndrome	2042	Bangladesh	UT	2	2	42	4	90	25	8
Z191005RS	UT	Human Guillain Barré Syndrome	43	Bangladesh	ST-21 complex	2	1	5	3	4	1	5
AB03	19	Cattle	22	China	ST-22 complex	1	3	6	4	3	3	3
AB26	19	Cattle	22	China	ST-22 complex	1	3	6	4	3	3	3
BB09	19	Cattle	11633	China	ST-22 complex	1	3	309	4	3	3	3
BB14	19	Cattle	11633	China	ST-22 complex	1	3	309	4	3	3	3
BB15	19	Cattle	11633	China	ST-22 complex	1	3	309	4	3	3	3
BB16	19	Cattle	11633	China	ST-22 complex	1	3	309	4	3	3	3
AB22	19	Cattle	3652	China	ST-22 complex	1	3	6	331	3	75	3
AB25	19	Cattle	3652	China	ST-22 complex	1	3	6	331	3	75	3
BB04	19	Cattle	11633	China	ST-22 complex	1	3	309	4	3	3	3
AB32	19	Cattle	22	China	ST-22 complex	1	3	6	4	3	3	3
AB13	19	Cattle	22	China	ST-22 complex	1	3	6	4	3	3	3
AB17	19	Cattle	22	China	ST-22 complex	1	3	6	4	3	3	3
AB11	19	Cattle	3652	China	ST-22 complex	1	3	6	331	3	75	3
AB02	19	Cattle	22	China	ST-22 complex	1	3	6	4	3	3	3
1. Serotype: Lack of information.
2. Sequence types determined using the built-in MLST function of BIGSdb, linked with pubMLST databases. Lack of information denotes the possible truncation of a corresponding MLST locus at the end of a contig.
3. Clonal complex determined using the built-in MLST function of BIGSdb, linked with pubMLST databases. Lack of information denotes the possible truncation of a corresponding MLST locus at the end of a contig.

## Sheet: Table. S3
Supplementary Table S3. Sequence type and Clonal complex of Campylobacter jejuni HS19 isolates from animals and PubMLST.
Strain	Country	Year1	Host	aspA	glnA	gltA	glyA	pgm	tkt	uncA	ST	clonal complex	Reference
CSSS_74394	UK	2002	Human gastroenteritis	1	3	6	4	42	3	3	2151	ST-22 complex	MLST pub
CSSS_59431	UK	2001	Human gastroenteritis	1	3	6	4	3	3	3	22	ST-22 complex	MLST pub
CSSS_47513	UK	2001	Human gastroenteritis	1	3	6	4	3	3	3	22	ST-22 complex	MLST pub
CSSS_51584	UK	2001	Human gastroenteritis	1	3	6	4	3	3	3	22	ST-22 complex	MLST pub
CSSS_40113	UK	2000	Human gastroenteritis	1	3	6	4	3	3	3	22	ST-22 complex	MLST pub
CSSS_44985	UK	2001	Human gastroenteritis	1	3	6	4	3	3	3	22	ST-22 complex	MLST pub
CSSS_47129	UK	2001	Human gastroenteritis	1	3	6	4	3	3	3	22	ST-22 complex	MLST pub
CSSS_68791	UK	2002	Human gastroenteritis	7	53	2	10	11	3	3	574	ST-574 complex	MLST pub
CSSS_61937	UK	2001	Human gastroenteritis	8	2	5	53	11	3	1	607	ST-607 complex	MLST pub
CSSS_68565	UK	2002	Human gastroenteritis	9	2	4	62	4	5	6	257	ST-257 complex	MLST pub
CSSS_62137	UK	2001	Human gastroenteritis	2	75	21	48	103	34	1	1887	ST-661 complex	MLST pub
CSSS_58175	UK	2001	Human gastroenteritis	2	1	1	3	2	1	5	21	ST-21 complex	MLST pub
CSSS_57952	UK	2001	Human gastroenteritis	2	1	1	3	2	1	5	21	ST-21 complex	MLST pub
CSSS_58454	UK	2001	Human gastroenteritis	2	1	1	3	2	1	5	21	ST-21 complex	MLST pub
CSSS_57927	UK	2001	Human gastroenteritis	2	1	1	3	2	1	5	21	ST-21 complex	MLST pub
CSSS_45162	UK	2001	Human gastroenteritis	2	1	21	3	2	1	5	53	ST-21 complex	MLST pub
CSSS_56488	UK	2001	Human gastroenteritis	2	1	12	88	2	1	5	520	ST-21 complex	MLST pub
CSSS_44378	UK	2001	Human gastroenteritis	2	1	1	3	2	1	5	21	ST-21 complex	MLST pub
CSSS_56468	UK	2001	Human gastroenteritis	2	1	12	88	2	1	5	520	ST-21 complex	MLST pub
CjEnt12	The Netherlands	UT	Human gastroenteritis	1	3	6	4	3	3	3	22	ST-22 complex	MLST pub
CjEnt23	The Netherlands	UT	Human gastroenteritis	1	3	6	4	3	3	3	22	ST-22 complex	MLST pub
CjEnt31	The Netherlands	UT	Human gastroenteritis	1	3	6	4	3	3	3	22	ST-22 complex	MLST pub
CjEnt72	The Netherlands	UT	Human gastroenteritis	1	3	6	4	3	3	3	22	ST-22 complex	MLST pub
CjEnt73	The Netherlands	UT	Human gastroenteritis	1	3	6	4	3	3	3	22	ST-22 complex	MLST pub
CjGB03	The Netherlands	UT	Human Guillain Barré Syndrome	1	3	6	4	3	3	3	22	ST-22 complex	MLST pub
CjGB18	The Netherlands	UT	Human Guillain Barré Syndrome	1	3	6	4	3	3	3	22	ST-22 complex	MLST pub
CjGB28	The Netherlands	UT	Human Guillain Barré Syndrome	1	3	6	4	54	91	3	660	ST-22 complex	MLST pub
CjGB60	The Netherlands	UT	Human Guillain Barré Syndrome	1	3	6	4	3	3	3	22	ST-22 complex	MLST pub
CjRM1245	USA	UT	Human Guillain Barré Syndrome	1	3	6	4	3	3	3	22	ST-22 complex	MLST pub
CjRM1477	USA	UT	Human Guillain Barré Syndrome	1	3	6	4	3	3	3	22	ST-22 complex	MLST pub
CjRM3147	Mexico	UT	Human Guillain Barré Syndrome	1	3	6	4	3	3	3	22	ST-22 complex	MLST pub
CjRM1510	Japan	UT	Human Guillain Barré Syndrome	1	3	6	4	3	3	3	22	ST-22 complex	MLST pub
CjRM1285	USA	UT	Chicken	1	3	6	4	3	3	3	22	ST-22 complex	MLST pub
CjRM3420	Canada	UT	Human unspecified	1	3	6	4	3	3	3	22	ST-22 complex	MLST pub
PS19	Unknown	UT	Human gastroenteritis	1	3	6	4	3	3	6	16	ST-22 complex	MLST pub
3201	UK	1991	Human gastroenteritis	1	3	6	4	3	3	3	22	ST-22 complex	MLST pub
1997-1591	The Netherlands	1997	Human gastroenteritis	1	3	6	4	3	3	3	22	ST-22 complex	MLST pub
3779	UK	1991	Human gastroenteritis	1	3	6	4	9	3	3	78	ST-22 complex	MLST pub
GB18	The Netherlands	UT	Human Guillain Barré Syndrome	1	3	6	4	3	3	3	22	ST-22 complex	MLST pub
2686	UK	1991	Human gastroenteritis	13	3	6	4	3	3	3	204	ST-22 complex	MLST pub
3752	UK	1991	Human gastroenteritis	1	3	6	4	3	3	3	22	ST-22 complex	MLST pub
88/2035	UK	1988	Human systemic disease	1	3	6	4	3	3	3	22	ST-22 complex	MLST pub
D5482	USA	1998	Human gastroenteritis	1	3	6	4	3	3	3	22	ST-22 complex	MLST pub
D5479	USA	1998	Human gastroenteritis	1	3	6	4	3	3	3	22	ST-22 complex	MLST pub
D5475	USA	1998	Human gastroenteritis	1	3	6	4	3	3	3	22	ST-22 complex	MLST pub
D5476	USA	1998	Human gastroenteritis	1	3	6	4	3	3	3	22	ST-22 complex	MLST pub
D5480	USA	1998	Human gastroenteritis	1	3	6	4	3	3	3	22	ST-22 complex	MLST pub
D0445	USA	1983	Human gastroenteritis	1	3	6	4	3	3	3	22	ST-22 complex	MLST pub
D0450	USA	1983	Human gastroenteritis	1	3	6	4	3	3	3	22	ST-22 complex	MLST pub
D0452	USA	1983	Human gastroenteritis	1	3	6	4	3	3	3	22	ST-22 complex	MLST pub
RM3266	Canada	UT	Human Guillain Barré Syndrome	2	20	1	3	2	1	6	1478	ST-21 complex	MLST pub
99-174	South Africa	1999	Human unspecified	1	3	6	4	3	3	3	22	ST-22 complex	MLST pub
00/065	UK	2000	Human unspecified	1	3	6	4	3	3	3	22	ST-22 complex	MLST pub
99-146	South Africa	1999	Human unspecified	1	3	6	4	3	3	3	22	ST-22 complex	MLST pub
93-350	Belgium	1993	Human unspecified	1	3	6	4	2	3	3	1739	ST-22 complex	MLST pub
D4717	Denmark	2001	Cattle	1	3	6	4	3	3	3	22	ST-22 complex	MLST pub
D4752	Denmark	2002	Cattle	1	3	6	4	3	3	3	22	ST-22 complex	MLST pub
T1345	Denmark	2001	Human unspecified	1	3	6	4	3	3	3	22	ST-22 complex	MLST pub
T1341	Denmark	2001	Human unspecified	1	2	5	4	5	9	3	1751	ST-42 complex	MLST pub
T1660	Denmark	2001	Human unspecified	1	3	6	4	3	3	3	22	ST-22 complex	MLST pub
T2452	Denmark	2001	Chicken offal or meat	1	3	6	4	3	3	3	22	ST-22 complex	MLST pub
T2482	Denmark	2001	Chicken	1	3	6	4	3	3	3	22	ST-22 complex	MLST pub
PH563	New Zealand	2001	Cattle	2	1	5	3	2	5	205	2390	ST-21 complex	MLST pub
KB2749	Japan	1997	Human Guillain Barré Syndrome	252	2	2	2	10	1	1	4049	ST-464 complex	MLST pub
KB3445	Japan	1997	Human Guillain Barré Syndrome	1	3	6	4	3	3	275	4051	ST-22 complex	MLST pub
CJ-1667	Thailand	1997	Human Guillain Barré Syndrome	7	4	5	68	11	3	6	4053	ST-353 complex	MLST pub
MT08080	Japan	2015	Chicken offal or meat	1	685	6	4	3	3	3	9971	ST-22 complex	MLST pub
MTHP0006	Japan	2015	Human gastroenteritis	1	3	6	4	3	3	3	22	ST-22 complex	MLST pub
FB10001	Japan	2010	Human gastroenteritis	1	3	6	4	3	3	3	22	ST-22 complex	MLST pub
FB10035	Japan	2010	Chicken offal or meat	1	3	6	4	3	3	3	22	ST-22 complex	MLST pub
FB17014	Japan	2017	Human gastroenteritis	1	3	6	4	3	733	3	9723	ST-22 complex	MLST pub
FB18008	Japan	2018	Human gastroenteritis	1	3	6	4	3	733	3	9723	ST-22 complex	MLST pub
C15-56	Japan	2015	Human Guillain Barré Syndrome	1	3	6	4	3	3	3	22	ST-22 complex	MLST pub
15-4	Japan	2015	Human gastroenteritis	1	3	6	4	3	733	3	9723	ST-22 complex	MLST pub
C15-42	Japan	2015	Human gastroenteritis	1	3	6	4	3	733	3	9723	ST-22 complex	MLST pub
C15-45	Japan	2015	Human gastroenteritis	1	3	6	4	3	733	3	9723	ST-22 complex	MLST pub
15-59	Japan	2015	Human gastroenteritis	1	3	6	4	3	3	3	22	ST-22 complex	MLST pub
C15-144	Japan	2015	Human gastroenteritis	1	3	6	4	3	733	3	9723	ST-22 complex	MLST pub
C15-55	Japan	2015	Chicken offal or meat	1	3	6	4	3	3	3	22	ST-22 complex	MLST pub
HB93-13	China	UT	Human Guillain Barré Syndrome	1	3	6	4	3	3	3	22	ST-22 complex	NCBI
BJ-CJGB96G25	China	UT	Human Guillain Barré Syndrome	1	3	6	4	3	3	3	22	ST-22 complex	NCBI
AB03	China	2019	Cattle	1	3	6	4	3	3	3	22	ST-22 complex	In this study
AB26	China	2019	Cattle	1	3	6	4	3	3	3	22	ST-22 complex	In this study
BB09	China	2019	Cattle	1	3	309	4	3	3	3	11633	ST-22 complex	In this study
BB14	China	2019	Cattle	1	3	309	4	3	3	3	11633	ST-22 complex	In this study
BB15	China	2019	Cattle	1	3	309	4	3	3	3	11633	ST-22 complex	In this study
BB16	China	2019	Cattle	1	3	309	4	3	3	3	11633	ST-22 complex	In this study
AB22	China	2005	Cattle	1	3	6	331	3	75	3	3652	ST-22 complex	In this study
AB25	China	2005	Cattle	1	3	6	331	3	75	3	3652	ST-22 complex	In this study
BB04	China	2019	Cattle	1	3	309	4	3	3	3	11633	ST-22 complex	In this study
AB32	China	2005	Cattle	1	3	6	4	3	3	3	22	ST-22 complex	In this study
AB13	China	2018	Cattle	1	3	6	4	3	3	3	22	ST-22 complex	In this study
AB17	China	2018	Cattle	1	3	6	4	3	3	3	22	ST-22 complex	In this study
AB11	China	2005	Cattle	1	3	6	331	3	75	3	3652	ST-22 complex	In this study
AB02	China	2016	Cattle	1	3	6	4	3	3	3	22	ST-22 complex	In this study
ado33	China	2016	Dog	1	3	6	4	3	3	3	22	ST-22 complex	In this study
ap12	China	2015	Cat	1	3	6	4	3	3	3	22	ST-22 complex	In this study
AC34	China	2006	Chicken	1	3	6	4	3	3	3	22	ST-22 complex	In this study
AH23	China	2006	Human gastroenteritis	1	3	6	4	3	3	3	22	ST-22 complex	In this study
AH10	China	2006	Human gastroenteritis	1	3	6	331	3	75	3	3652	ST-22 complex	In this study
1. UT: Lack of information.

## Sheet: Table.  S4
Supplementary Table S4. Results of CARD
#FILE	STRAND	GENE	COVERAGE	%COVERAGE	%IDENTITY	DATABASE	ACCESSION	PRODUCT	RESISTANCE
AB02.fna	+	tetO	1-1920/1920	100	99.27	card	M18896.2:206-2126	TetO is a ribosomal protection protein. It is associated with conjugative plasmids.	tetracycline
AB02.fna	+	cmeR	1-633/633	100	99.53	card	AL111168.1:337548-336915	CmeR is a repressor for the CmeABC multidrug efflux pump binding to the cmeABC promoter region.	cephalosporin;fluoroquinolone;fusidic_acid;macrolide
AB02.fna	+	cmeA	1-1104/1104	100	95.2	card	CP000768:1405391-1406495	CmeA is the membrane fusion protein of the CmeABC multidrug efflux complex.	cephalosporin;fluoroquinolone;fusidic_acid;macrolide
AB02.fna	+	cmeB	1-3123/3123	99.9	95.62	card	CP000768:1406494-1409617	CmeB is the inner membrane transporter the CmeABC multidrug efflux complex.	cephalosporin;fluoroquinolone;fusidic_acid;macrolide
AB02.fna	+	cmeC	1-1479/1479	100	98.85	card	AB894099:4218-5697	CmeC is the outer membrane channel protein of the CmeABC multidrug efflux complex.	cephalosporin;fluoroquinolone;fusidic_acid;macrolide
AB02.fna	-	OXA-450	1-774/774	100	99.74	card	KR061502.1:0-774	Assigned by Lahey's list of beta-lactamases no accessions or other information available	carbapenem;cephalosporin;penam
AB03.fna	-	tetO	1-1920/1920	100	99.58	card	M18896.2:206-2126	TetO is a ribosomal protection protein. It is associated with conjugative plasmids.	tetracycline
AB03.fna	+	OXA-450	1-774/774	100	99.87	card	KR061502.1:0-774	Assigned by Lahey's list of beta-lactamases no accessions or other information available	carbapenem;cephalosporin;penam
AB03.fna	-	cmeC	1-1479/1479	100	98.85	card	AB894099:4218-5697	CmeC is the outer membrane channel protein of the CmeABC multidrug efflux complex.	cephalosporin;fluoroquinolone;fusidic_acid;macrolide
AB03.fna	-	cmeB	1-3123/3123	99.9	95.68	card	CP000768:1406494-1409617	CmeB is the inner membrane transporter the CmeABC multidrug efflux complex.	cephalosporin;fluoroquinolone;fusidic_acid;macrolide
AB03.fna	-	cmeA	1-1104/1104	100	95.2	card	CP000768:1405391-1406495	CmeA is the membrane fusion protein of the CmeABC multidrug efflux complex.	cephalosporin;fluoroquinolone;fusidic_acid;macrolide
AB03.fna	-	cmeR	1-633/633	100	99.37	card	AL111168.1:337548-336915	CmeR is a repressor for the CmeABC multidrug efflux pump binding to the cmeABC promoter region.	cephalosporin;fluoroquinolone;fusidic_acid;macrolide
AB11.fna	+	cmeR	1-633/633	100	99.53	card	AL111168.1:337548-336915	CmeR is a repressor for the CmeABC multidrug efflux pump binding to the cmeABC promoter region.	cephalosporin;fluoroquinolone;fusidic_acid;macrolide
AB11.fna	+	cmeA	1-1104/1104	100	95.2	card	CP000768:1405391-1406495	CmeA is the membrane fusion protein of the CmeABC multidrug efflux complex.	cephalosporin;fluoroquinolone;fusidic_acid;macrolide
AB11.fna	+	cmeB	1-3123/3123	99.9	95.68	card	CP000768:1406494-1409617	CmeB is the inner membrane transporter the CmeABC multidrug efflux complex.	cephalosporin;fluoroquinolone;fusidic_acid;macrolide
AB11.fna	+	cmeC	1-1479/1479	100	98.85	card	AB894099:4218-5697	CmeC is the outer membrane channel protein of the CmeABC multidrug efflux complex.	cephalosporin;fluoroquinolone;fusidic_acid;macrolide
AB11.fna	-	OXA-450	1-774/774	100	99.74	card	KR061502.1:0-774	Assigned by Lahey's list of beta-lactamases no accessions or other information available	carbapenem;cephalosporin;penam
AB13.fna	+	tetO	1-1920/1920	100	99.27	card	M18896.2:206-2126	TetO is a ribosomal protection protein. It is associated with conjugative plasmids.	tetracycline
AB13.fna	+	cmeR	1-633/633	100	99.53	card	AL111168.1:337548-336915	CmeR is a repressor for the CmeABC multidrug efflux pump binding to the cmeABC promoter region.	cephalosporin;fluoroquinolone;fusidic_acid;macrolide
AB13.fna	+	cmeA	1-1104/1104	100	95.2	card	CP000768:1405391-1406495	CmeA is the membrane fusion protein of the CmeABC multidrug efflux complex.	cephalosporin;fluoroquinolone;fusidic_acid;macrolide
AB13.fna	+	cmeB	1-3123/3123	99.9	95.62	card	CP000768:1406494-1409617	CmeB is the inner membrane transporter the CmeABC multidrug efflux complex.	cephalosporin;fluoroquinolone;fusidic_acid;macrolide
AB13.fna	+	cmeC	1-1479/1479	100	98.85	card	AB894099:4218-5697	CmeC is the outer membrane channel protein of the CmeABC multidrug efflux complex.	cephalosporin;fluoroquinolone;fusidic_acid;macrolide
AB13.fna	-	OXA-450	1-774/774	100	99.74	card	KR061502.1:0-774	Assigned by Lahey's list of beta-lactamases no accessions or other information available	carbapenem;cephalosporin;penam
AB17.fna	+	tetO	1-1920/1920	100	99.27	card	M18896.2:206-2126	TetO is a ribosomal protection protein. It is associated with conjugative plasmids.	tetracycline
AB17.fna	+	OXA-450	1-774/774	100	99.74	card	KR061502.1:0-774	Assigned by Lahey's list of beta-lactamases no accessions or other information available	carbapenem;cephalosporin;penam
AB17.fna	-	cmeC	1-1479/1479	100	98.85	card	AB894099:4218-5697	CmeC is the outer membrane channel protein of the CmeABC multidrug efflux complex.	cephalosporin;fluoroquinolone;fusidic_acid;macrolide
AB17.fna	-	cmeB	1-3123/3123	99.9	95.62	card	CP000768:1406494-1409617	CmeB is the inner membrane transporter the CmeABC multidrug efflux complex.	cephalosporin;fluoroquinolone;fusidic_acid;macrolide
AB17.fna	-	cmeA	1-1104/1104	100	95.2	card	CP000768:1405391-1406495	CmeA is the membrane fusion protein of the CmeABC multidrug efflux complex.	cephalosporin;fluoroquinolone;fusidic_acid;macrolide
AB17.fna	-	cmeR	1-633/633	100	99.53	card	AL111168.1:337548-336915	CmeR is a repressor for the CmeABC multidrug efflux pump binding to the cmeABC promoter region.	cephalosporin;fluoroquinolone;fusidic_acid;macrolide
AB22.fna	+	OXA-450	1-774/774	100	99.74	card	KR061502.1:0-774	Assigned by Lahey's list of beta-lactamases no accessions or other information available	carbapenem;cephalosporin;penam
AB22.fna	-	cmeC	1-1479/1479	100	98.85	card	AB894099:4218-5697	CmeC is the outer membrane channel protein of the CmeABC multidrug efflux complex.	cephalosporin;fluoroquinolone;fusidic_acid;macrolide
AB22.fna	-	cmeB	1-3123/3123	99.9	95.68	card	CP000768:1406494-1409617	CmeB is the inner membrane transporter the CmeABC multidrug efflux complex.	cephalosporin;fluoroquinolone;fusidic_acid;macrolide
AB22.fna	-	cmeA	1-1104/1104	100	95.2	card	CP000768:1405391-1406495	CmeA is the membrane fusion protein of the CmeABC multidrug efflux complex.	cephalosporin;fluoroquinolone;fusidic_acid;macrolide
AB22.fna	-	cmeR	1-633/633	100	99.53	card	AL111168.1:337548-336915	CmeR is a repressor for the CmeABC multidrug efflux pump binding to the cmeABC promoter region.	cephalosporin;fluoroquinolone;fusidic_acid;macrolide
AB25.fna	+	cmeR	1-633/633	100	99.53	card	AL111168.1:337548-336915	CmeR is a repressor for the CmeABC multidrug efflux pump binding to the cmeABC promoter region.	cephalosporin;fluoroquinolone;fusidic_acid;macrolide
AB25.fna	+	cmeA	1-1104/1104	100	95.2	card	CP000768:1405391-1406495	CmeA is the membrane fusion protein of the CmeABC multidrug efflux complex.	cephalosporin;fluoroquinolone;fusidic_acid;macrolide
AB25.fna	+	cmeB	1-3123/3123	99.9	95.68	card	CP000768:1406494-1409617	CmeB is the inner membrane transporter the CmeABC multidrug efflux complex.	cephalosporin;fluoroquinolone;fusidic_acid;macrolide
AB25.fna	+	cmeC	1-1479/1479	100	98.85	card	AB894099:4218-5697	CmeC is the outer membrane channel protein of the CmeABC multidrug efflux complex.	cephalosporin;fluoroquinolone;fusidic_acid;macrolide
AB25.fna	-	OXA-450	1-774/774	100	99.74	card	KR061502.1:0-774	Assigned by Lahey's list of beta-lactamases no accessions or other information available	carbapenem;cephalosporin;penam
AB26.fna	-	tetO	1-1920/1920	100	99.58	card	M18896.2:206-2126	TetO is a ribosomal protection protein. It is associated with conjugative plasmids.	tetracycline
AB26.fna	+	cmeR	1-633/633	100	99.53	card	AL111168.1:337548-336915	CmeR is a repressor for the CmeABC multidrug efflux pump binding to the cmeABC promoter region.	cephalosporin;fluoroquinolone;fusidic_acid;macrolide
AB26.fna	+	cmeA	1-1104/1104	100	95.2	card	CP000768:1405391-1406495	CmeA is the membrane fusion protein of the CmeABC multidrug efflux complex.	cephalosporin;fluoroquinolone;fusidic_acid;macrolide
AB26.fna	+	cmeB	1-3123/3123	99.9	95.68	card	CP000768:1406494-1409617	CmeB is the inner membrane transporter the CmeABC multidrug efflux complex.	cephalosporin;fluoroquinolone;fusidic_acid;macrolide
AB26.fna	+	cmeC	1-1479/1479	100	98.85	card	AB894099:4218-5697	CmeC is the outer membrane channel protein of the CmeABC multidrug efflux complex.	cephalosporin;fluoroquinolone;fusidic_acid;macrolide
AB26.fna	-	OXA-450	1-774/774	100	99.87	card	KR061502.1:0-774	Assigned by Lahey's list of beta-lactamases no accessions or other information available	carbapenem;cephalosporin;penam
AB32.fna	+	cmeR	348-633/633	45.18	84.61	card	AL111168.1:337548-336915	CmeR is a repressor for the CmeABC multidrug efflux pump binding to the cmeABC promoter region.	cephalosporin;fluoroquinolone;fusidic_acid;macrolide
AB32.fna	+	OXA-450	1-774/774	100	99.74	card	KR061502.1:0-774	Assigned by Lahey's list of beta-lactamases no accessions or other information available	carbapenem;cephalosporin;penam
AB32.fna	-	cmeC	1-1479/1479	100	98.85	card	AB894099:4218-5697	CmeC is the outer membrane channel protein of the CmeABC multidrug efflux complex.	cephalosporin;fluoroquinolone;fusidic_acid;macrolide
AB32.fna	-	cmeB	1-3123/3123	99.9	95.62	card	CP000768:1406494-1409617	CmeB is the inner membrane transporter the CmeABC multidrug efflux complex.	cephalosporin;fluoroquinolone;fusidic_acid;macrolide
AB32.fna	-	cmeA	1-1104/1104	100	95.2	card	CP000768:1405391-1406495	CmeA is the membrane fusion protein of the CmeABC multidrug efflux complex.	cephalosporin;fluoroquinolone;fusidic_acid;macrolide
AB32.fna	-	cmeR	1-633/633	100	99.53	card	AL111168.1:337548-336915	CmeR is a repressor for the CmeABC multidrug efflux pump binding to the cmeABC promoter region.	cephalosporin;fluoroquinolone;fusidic_acid;macrolide
AH10.fna	+	cmeR	1-633/633	100	99.53	card	AL111168.1:337548-336915	CmeR is a repressor for the CmeABC multidrug efflux pump binding to the cmeABC promoter region.	cephalosporin;fluoroquinolone;fusidic_acid;macrolide
AH10.fna	+	cmeA	1-1104/1104	100	95.2	card	CP000768:1405391-1406495	CmeA is the membrane fusion protein of the CmeABC multidrug efflux complex.	cephalosporin;fluoroquinolone;fusidic_acid;macrolide
AH10.fna	+	cmeB	1-3123/3123	99.9	95.65	card	CP000768:1406494-1409617	CmeB is the inner membrane transporter the CmeABC multidrug efflux complex.	cephalosporin;fluoroquinolone;fusidic_acid;macrolide
AH10.fna	+	cmeC	1-1479/1479	100	98.85	card	AB894099:4218-5697	CmeC is the outer membrane channel protein of the CmeABC multidrug efflux complex.	cephalosporin;fluoroquinolone;fusidic_acid;macrolide
AH10.fna	-	OXA-450	1-774/774	100	99.74	card	KR061502.1:0-774	Assigned by Lahey's list of beta-lactamases no accessions or other information available	carbapenem;cephalosporin;penam
AH23.fna	+	tetO	1-1920/1920	100	99.74	card	M18896.2:206-2126	TetO is a ribosomal protection protein. It is associated with conjugative plasmids.	tetracycline
AH23.fna	-	tetU	8-315/318	96.86	77.27	card	U01917.1:412-730	Tetracycline-resistant determinant encoded on the plasmid pKQ10 in Enterococcus faecium	tetracycline
AH23.fna	-	efrB	541-1059/1086	47.7	78.08	card	HG970103.1:0-1086	efrB is a part of the EfrAB efflux pump and both efrA and efrB are necessary to confer multidrug resistance.	fluoroquinolone;macrolide;rifamycin
AH23.fna	+	OXA-450	1-774/774	100	99.74	card	KR061502.1:0-774	Assigned by Lahey's list of beta-lactamases no accessions or other information available	carbapenem;cephalosporin;penam
AH23.fna	-	cmeC	1-1479/1479	100	98.85	card	AB894099:4218-5697	CmeC is the outer membrane channel protein of the CmeABC multidrug efflux complex.	cephalosporin;fluoroquinolone;fusidic_acid;macrolide
AH23.fna	-	cmeB	1-3123/3123	99.9	95.68	card	CP000768:1406494-1409617	CmeB is the inner membrane transporter the CmeABC multidrug efflux complex.	cephalosporin;fluoroquinolone;fusidic_acid;macrolide
AH23.fna	-	cmeA	1-1104/1104	100	95.2	card	CP000768:1405391-1406495	CmeA is the membrane fusion protein of the CmeABC multidrug efflux complex.	cephalosporin;fluoroquinolone;fusidic_acid;macrolide
AH23.fna	-	cmeR	1-633/633	100	99.53	card	AL111168.1:337548-336915	CmeR is a repressor for the CmeABC multidrug efflux pump binding to the cmeABC promoter region.	cephalosporin;fluoroquinolone;fusidic_acid;macrolide
AH23.fna	-	AAC(6')-Ii	65-494/549	78.32	99.77	card	L12710:0-549	AAC(6')-Ii is a chromosomal-encoded aminoglycoside acetyltransferase in Enterococcus spp.	aminoglycoside
AH23.fna	+	mecC-type_BlaZ	1-413/480	85	67.46	card	FR823292:0-480	A blaZ-like beta-lactamase found in S. Aureus	penam
BB04.fna	+	cmeR	1-633/633	100	99.53	card	AL111168.1:337548-336915	CmeR is a repressor for the CmeABC multidrug efflux pump binding to the cmeABC promoter region.	cephalosporin;fluoroquinolone;fusidic_acid;macrolide
BB04.fna	+	cmeA	1-1104/1104	100	95.2	card	CP000768:1405391-1406495	CmeA is the membrane fusion protein of the CmeABC multidrug efflux complex.	cephalosporin;fluoroquinolone;fusidic_acid;macrolide
BB04.fna	+	cmeB	1-3123/3123	99.9	95.71	card	CP000768:1406494-1409617	CmeB is the inner membrane transporter the CmeABC multidrug efflux complex.	cephalosporin;fluoroquinolone;fusidic_acid;macrolide
BB04.fna	+	cmeC	1-1479/1479	100	98.85	card	AB894099:4218-5697	CmeC is the outer membrane channel protein of the CmeABC multidrug efflux complex.	cephalosporin;fluoroquinolone;fusidic_acid;macrolide
BB04.fna	-	OXA-450	1-774/774	100	99.87	card	KR061502.1:0-774	Assigned by Lahey's list of beta-lactamases no accessions or other information available	carbapenem;cephalosporin;penam
BB09.fna	+	cmeR	1-633/633	100	99.53	card	AL111168.1:337548-336915	CmeR is a repressor for the CmeABC multidrug efflux pump binding to the cmeABC promoter region.	cephalosporin;fluoroquinolone;fusidic_acid;macrolide
BB09.fna	+	cmeA	1-1104/1104	100	95.2	card	CP000768:1405391-1406495	CmeA is the membrane fusion protein of the CmeABC multidrug efflux complex.	cephalosporin;fluoroquinolone;fusidic_acid;macrolide
BB09.fna	+	cmeB	1-3123/3123	99.9	95.71	card	CP000768:1406494-1409617	CmeB is the inner membrane transporter the CmeABC multidrug efflux complex.	cephalosporin;fluoroquinolone;fusidic_acid;macrolide
BB09.fna	+	cmeC	1-1479/1479	100	98.85	card	AB894099:4218-5697	CmeC is the outer membrane channel protein of the CmeABC multidrug efflux complex.	cephalosporin;fluoroquinolone;fusidic_acid;macrolide
BB09.fna	-	OXA-450	1-774/774	100	99.87	card	KR061502.1:0-774	Assigned by Lahey's list of beta-lactamases no accessions or other information available	carbapenem;cephalosporin;penam
BB14.fna	+	cmeR	1-633/633	100	99.53	card	AL111168.1:337548-336915	CmeR is a repressor for the CmeABC multidrug efflux pump binding to the cmeABC promoter region.	cephalosporin;fluoroquinolone;fusidic_acid;macrolide
BB14.fna	+	cmeA	1-1104/1104	100	95.2	card	CP000768:1405391-1406495	CmeA is the membrane fusion protein of the CmeABC multidrug efflux complex.	cephalosporin;fluoroquinolone;fusidic_acid;macrolide
BB14.fna	+	cmeB	1-3123/3123	99.9	95.71	card	CP000768:1406494-1409617	CmeB is the inner membrane transporter the CmeABC multidrug efflux complex.	cephalosporin;fluoroquinolone;fusidic_acid;macrolide
BB14.fna	+	cmeC	1-1479/1479	100	98.85	card	AB894099:4218-5697	CmeC is the outer membrane channel protein of the CmeABC multidrug efflux complex.	cephalosporin;fluoroquinolone;fusidic_acid;macrolide
BB14.fna	-	OXA-450	1-774/774	100	99.87	card	KR061502.1:0-774	Assigned by Lahey's list of beta-lactamases no accessions or other information available	carbapenem;cephalosporin;penam
BB15.fna	+	cmeR	1-633/633	100	99.53	card	AL111168.1:337548-336915	CmeR is a repressor for the CmeABC multidrug efflux pump binding to the cmeABC promoter region.	cephalosporin;fluoroquinolone;fusidic_acid;macrolide
BB15.fna	+	cmeA	1-1104/1104	100	95.2	card	CP000768:1405391-1406495	CmeA is the membrane fusion protein of the CmeABC multidrug efflux complex.	cephalosporin;fluoroquinolone;fusidic_acid;macrolide
BB15.fna	+	cmeB	1-3123/3123	99.9	95.71	card	CP000768:1406494-1409617	CmeB is the inner membrane transporter the CmeABC multidrug efflux complex.	cephalosporin;fluoroquinolone;fusidic_acid;macrolide
BB15.fna	+	cmeC	1-1479/1479	100	98.85	card	AB894099:4218-5697	CmeC is the outer membrane channel protein of the CmeABC multidrug efflux complex.	cephalosporin;fluoroquinolone;fusidic_acid;macrolide
BB15.fna	-	OXA-450	1-774/774	100	99.87	card	KR061502.1:0-774	Assigned by Lahey's list of beta-lactamases no accessions or other information available	carbapenem;cephalosporin;penam
BB16.fna	+	cmeR	1-633/633	100	99.53	card	AL111168.1:337548-336915	CmeR is a repressor for the CmeABC multidrug efflux pump binding to the cmeABC promoter region.	cephalosporin;fluoroquinolone;fusidic_acid;macrolide
BB16.fna	+	cmeA	1-1104/1104	100	95.2	card	CP000768:1405391-1406495	CmeA is the membrane fusion protein of the CmeABC multidrug efflux complex.	cephalosporin;fluoroquinolone;fusidic_acid;macrolide
BB16.fna	+	cmeB	1-3123/3123	99.9	95.71	card	CP000768:1406494-1409617	CmeB is the inner membrane transporter the CmeABC multidrug efflux complex.	cephalosporin;fluoroquinolone;fusidic_acid;macrolide
BB16.fna	+	cmeC	1-1479/1479	100	98.85	card	AB894099:4218-5697	CmeC is the outer membrane channel protein of the CmeABC multidrug efflux complex.	cephalosporin;fluoroquinolone;fusidic_acid;macrolide
BB16.fna	-	OXA-450	1-774/774	100	99.87	card	KR061502.1:0-774	Assigned by Lahey's list of beta-lactamases no accessions or other information available	carbapenem;cephalosporin;penam
BD39.fna	+	OXA-450	1-774/774	100	99.87	card	KR061502.1:0-774	Assigned by Lahey's list of beta-lactamases no accessions or other information available	carbapenem;cephalosporin;penam
BD39.fna	-	cmeC	1-1479/1479	100	98.85	card	AB894099:4218-5697	CmeC is the outer membrane channel protein of the CmeABC multidrug efflux complex.	cephalosporin;fluoroquinolone;fusidic_acid;macrolide
BD39.fna	-	cmeB	1-3123/3123	99.9	95.71	card	CP000768:1406494-1409617	CmeB is the inner membrane transporter the CmeABC multidrug efflux complex.	cephalosporin;fluoroquinolone;fusidic_acid;macrolide
BD39.fna	-	cmeA	1-1104/1104	100	95.2	card	CP000768:1405391-1406495	CmeA is the membrane fusion protein of the CmeABC multidrug efflux complex.	cephalosporin;fluoroquinolone;fusidic_acid;macrolide
BD39.fna	-	cmeR	1-633/633	100	99.53	card	AL111168.1:337548-336915	CmeR is a repressor for the CmeABC multidrug efflux pump binding to the cmeABC promoter region.	cephalosporin;fluoroquinolone;fusidic_acid;macrolide
BJ-CJGB96G25.fna	+	cmeR	1-633/633	100	99.53	card	AL111168.1:337548-336915	CmeR is a repressor for the CmeABC multidrug efflux pump binding to the cmeABC promoter region.	cephalosporin;fluoroquinolone;fusidic_acid;macrolide
BJ-CJGB96G25.fna	+	cmeA	1-1104/1104	100	95.2	card	CP000768:1405391-1406495	CmeA is the membrane fusion protein of the CmeABC multidrug efflux complex.	cephalosporin;fluoroquinolone;fusidic_acid;macrolide
BJ-CJGB96G25.fna	+	cmeB	1-3123/3123	99.9	95.68	card	CP000768:1406494-1409617	CmeB is the inner membrane transporter the CmeABC multidrug efflux complex.	cephalosporin;fluoroquinolone;fusidic_acid;macrolide
BJ-CJGB96G25.fna	+	cmeC	1-1479/1479	100	98.85	card	AB894099:4218-5697	CmeC is the outer membrane channel protein of the CmeABC multidrug efflux complex.	cephalosporin;fluoroquinolone;fusidic_acid;macrolide
BJ-CJGB96G25.fna	-	OXA-450	1-774/774	100	99.74	card	KR061502.1:0-774	Assigned by Lahey's list of beta-lactamases no accessions or other information available	carbapenem;cephalosporin;penam
FSIS12139847.fna	+	OXA-450	1-774/774	100	99.87	card	KR061502.1:0-774	Assigned by Lahey's list of beta-lactamases no accessions or other information available	carbapenem;cephalosporin;penam
FSIS12139847.fna	-	cmeC	1-1479/1479	100	98.85	card	AB894099:4218-5697	CmeC is the outer membrane channel protein of the CmeABC multidrug efflux complex.	cephalosporin;fluoroquinolone;fusidic_acid;macrolide
FSIS12139847.fna	-	cmeB	1-3123/3123	99.9	95.65	card	CP000768:1406494-1409617	CmeB is the inner membrane transporter the CmeABC multidrug efflux complex.	cephalosporin;fluoroquinolone;fusidic_acid;macrolide
FSIS12139847.fna	-	cmeA	1-1104/1104	100	95.2	card	CP000768:1405391-1406495	CmeA is the membrane fusion protein of the CmeABC multidrug efflux complex.	cephalosporin;fluoroquinolone;fusidic_acid;macrolide
FSIS12139847.fna	-	cmeR	1-633/633	100	99.53	card	AL111168.1:337548-336915	CmeR is a repressor for the CmeABC multidrug efflux pump binding to the cmeABC promoter region.	cephalosporin;fluoroquinolone;fusidic_acid;macrolide
FSIS12139847.fna	+	OXA-450	1-774/774	100	99.87	card	KR061502.1:0-774	Assigned by Lahey's list of beta-lactamases no accessions or other information available	carbapenem;cephalosporin;penam
FSIS12139847.fna	-	cmeC	1-1479/1479	100	98.85	card	AB894099:4218-5697	CmeC is the outer membrane channel protein of the CmeABC multidrug efflux complex.	cephalosporin;fluoroquinolone;fusidic_acid;macrolide
FSIS12139847.fna	-	cmeB	1-3123/3123	99.9	95.65	card	CP000768:1406494-1409617	CmeB is the inner membrane transporter the CmeABC multidrug efflux complex.	cephalosporin;fluoroquinolone;fusidic_acid;macrolide
FSIS12139847.fna	-	cmeA	1-1104/1104	100	95.2	card	CP000768:1405391-1406495	CmeA is the membrane fusion protein of the CmeABC multidrug efflux complex.	cephalosporin;fluoroquinolone;fusidic_acid;macrolide
FSIS12139847.fna	-	cmeR	1-633/633	100	99.53	card	AL111168.1:337548-336915	CmeR is a repressor for the CmeABC multidrug efflux pump binding to the cmeABC promoter region.	cephalosporin;fluoroquinolone;fusidic_acid;macrolide
FSIS12142077.fna	+	cmeR	1-633/633	100	99.53	card	AL111168.1:337548-336915	CmeR is a repressor for the CmeABC multidrug efflux pump binding to the cmeABC promoter region.	cephalosporin;fluoroquinolone;fusidic_acid;macrolide
FSIS12142077.fna	+	cmeA	1-1104/1104	100	95.2	card	CP000768:1405391-1406495	CmeA is the membrane fusion protein of the CmeABC multidrug efflux complex.	cephalosporin;fluoroquinolone;fusidic_acid;macrolide
FSIS12142077.fna	+	cmeB	1-3123/3123	99.9	95.65	card	CP000768:1406494-1409617	CmeB is the inner membrane transporter the CmeABC multidrug efflux complex.	cephalosporin;fluoroquinolone;fusidic_acid;macrolide
FSIS12142077.fna	+	cmeC	1-1479/1479	100	98.85	card	AB894099:4218-5697	CmeC is the outer membrane channel protein of the CmeABC multidrug efflux complex.	cephalosporin;fluoroquinolone;fusidic_acid;macrolide
FSIS12142077.fna	-	OXA-450	1-774/774	100	99.87	card	KR061502.1:0-774	Assigned by Lahey's list of beta-lactamases no accessions or other information available	carbapenem;cephalosporin;penam
FSIS12142077.fna	+	OXA-450	1-774/774	100	99.87	card	KR061502.1:0-774	Assigned by Lahey's list of beta-lactamases no accessions or other information available	carbapenem;cephalosporin;penam
GB03.fna	+	OXA-450	1-774/774	100	99.87	card	KR061502.1:0-774	Assigned by Lahey's list of beta-lactamases no accessions or other information available	carbapenem;cephalosporin;penam
GB03.fna	-	cmeC	1-1479/1479	100	98.85	card	AB894099:4218-5697	CmeC is the outer membrane channel protein of the CmeABC multidrug efflux complex.	cephalosporin;fluoroquinolone;fusidic_acid;macrolide
GB03.fna	-	cmeB	1-3123/3123	99.9	95.75	card	CP000768:1406494-1409617	CmeB is the inner membrane transporter the CmeABC multidrug efflux complex.	cephalosporin;fluoroquinolone;fusidic_acid;macrolide
GB03.fna	-	cmeA	1-1104/1104	100	95.2	card	CP000768:1405391-1406495	CmeA is the membrane fusion protein of the CmeABC multidrug efflux complex.	cephalosporin;fluoroquinolone;fusidic_acid;macrolide
GB03.fna	-	cmeR	1-633/633	100	99.53	card	AL111168.1:337548-336915	CmeR is a repressor for the CmeABC multidrug efflux pump binding to the cmeABC promoter region.	cephalosporin;fluoroquinolone;fusidic_acid;macrolide
GB18.fna	+	OXA-450	1-774/774	100	99.87	card	KR061502.1:0-774	Assigned by Lahey's list of beta-lactamases no accessions or other information available	carbapenem;cephalosporin;penam
GB18.fna	-	cmeC	1-1479/1479	100	98.85	card	AB894099:4218-5697	CmeC is the outer membrane channel protein of the CmeABC multidrug efflux complex.	cephalosporin;fluoroquinolone;fusidic_acid;macrolide
GB18.fna	-	cmeB	1-3123/3123	99.9	95.75	card	CP000768:1406494-1409617	CmeB is the inner membrane transporter the CmeABC multidrug efflux complex.	cephalosporin;fluoroquinolone;fusidic_acid;macrolide
GB18.fna	-	cmeA	1-1104/1104	100	95.2	card	CP000768:1405391-1406495	CmeA is the membrane fusion protein of the CmeABC multidrug efflux complex.	cephalosporin;fluoroquinolone;fusidic_acid;macrolide
GB18.fna	-	cmeR	1-633/633	100	99.53	card	AL111168.1:337548-336915	CmeR is a repressor for the CmeABC multidrug efflux pump binding to the cmeABC promoter region.	cephalosporin;fluoroquinolone;fusidic_acid;macrolide
GB28.fna	+	OXA-450	1-774/774	100	99.87	card	KR061502.1:0-774	Assigned by Lahey's list of beta-lactamases no accessions or other information available	carbapenem;cephalosporin;penam
GB28.fna	-	cmeC	1-1479/1479	100	98.85	card	AB894099:4218-5697	CmeC is the outer membrane channel protein of the CmeABC multidrug efflux complex.	cephalosporin;fluoroquinolone;fusidic_acid;macrolide
GB28.fna	-	cmeB	1-3123/3123	99.9	95.71	card	CP000768:1406494-1409617	CmeB is the inner membrane transporter the CmeABC multidrug efflux complex.	cephalosporin;fluoroquinolone;fusidic_acid;macrolide
GB28.fna	-	cmeA	1-1104/1104	100	95.2	card	CP000768:1405391-1406495	CmeA is the membrane fusion protein of the CmeABC multidrug efflux complex.	cephalosporin;fluoroquinolone;fusidic_acid;macrolide
GB28.fna	-	cmeR	1-633/633	100	99.53	card	AL111168.1:337548-336915	CmeR is a repressor for the CmeABC multidrug efflux pump binding to the cmeABC promoter region.	cephalosporin;fluoroquinolone;fusidic_acid;macrolide
GB60.fna	+	OXA-450	1-774/774	100	99.87	card	KR061502.1:0-774	Assigned by Lahey's list of beta-lactamases no accessions or other information available	carbapenem;cephalosporin;penam
GB60.fna	-	cmeC	1-1479/1479	100	98.85	card	AB894099:4218-5697	CmeC is the outer membrane channel protein of the CmeABC multidrug efflux complex.	cephalosporin;fluoroquinolone;fusidic_acid;macrolide
GB60.fna	-	cmeB	1-3123/3123	99.9	95.75	card	CP000768:1406494-1409617	CmeB is the inner membrane transporter the CmeABC multidrug efflux complex.	cephalosporin;fluoroquinolone;fusidic_acid;macrolide
GB60.fna	-	cmeA	1-1104/1104	100	95.2	card	CP000768:1405391-1406495	CmeA is the membrane fusion protein of the CmeABC multidrug efflux complex.	cephalosporin;fluoroquinolone;fusidic_acid;macrolide
GB60.fna	-	cmeR	1-633/633	100	99.53	card	AL111168.1:337548-336915	CmeR is a repressor for the CmeABC multidrug efflux pump binding to the cmeABC promoter region.	cephalosporin;fluoroquinolone;fusidic_acid;macrolide
HB9313.fna	+	OXA-450	1-774/774	100	99.74	card	KR061502.1:0-774	Assigned by Lahey's list of beta-lactamases no accessions or other information available	carbapenem;cephalosporin;penam
HB9313.fna	-	cmeC	1-1479/1479	100	98.85	card	AB894099:4218-5697	CmeC is the outer membrane channel protein of the CmeABC multidrug efflux complex.	cephalosporin;fluoroquinolone;fusidic_acid;macrolide
HB9313.fna	-	cmeB	1-3123/3123	99.9	95.62	card	CP000768:1406494-1409617	CmeB is the inner membrane transporter the CmeABC multidrug efflux complex.	cephalosporin;fluoroquinolone;fusidic_acid;macrolide
HB9313.fna	-	cmeA	1-1104/1104	100	95.2	card	CP000768:1405391-1406495	CmeA is the membrane fusion protein of the CmeABC multidrug efflux complex.	cephalosporin;fluoroquinolone;fusidic_acid;macrolide
HB9313.fna	-	cmeR	1-633/633	100	99.53	card	AL111168.1:337548-336915	CmeR is a repressor for the CmeABC multidrug efflux pump binding to the cmeABC promoter region.	cephalosporin;fluoroquinolone;fusidic_acid;macrolide
HB9313.fna	+	tetO	1-1920/1920	100	99.32	card	M18896.2:206-2126	TetO is a ribosomal protection protein. It is associated with conjugative plasmids.	tetracycline
R12.fna	+	OXA-450	1-774/774	100	99.74	card	KR061502.1:0-774	Assigned by Lahey's list of beta-lactamases no accessions or other information available	carbapenem;cephalosporin;penam
R12.fna	-	cmeC	1-1479/1479	100	98.85	card	AB894099:4218-5697	CmeC is the outer membrane channel protein of the CmeABC multidrug efflux complex.	cephalosporin;fluoroquinolone;fusidic_acid;macrolide
R12.fna	-	cmeB	1-3123/3123	99.9	95.71	card	CP000768:1406494-1409617	CmeB is the inner membrane transporter the CmeABC multidrug efflux complex.	cephalosporin;fluoroquinolone;fusidic_acid;macrolide
R12.fna	-	cmeA	1-1104/1104	100	95.2	card	CP000768:1405391-1406495	CmeA is the membrane fusion protein of the CmeABC multidrug efflux complex.	cephalosporin;fluoroquinolone;fusidic_acid;macrolide
R12.fna	-	cmeR	1-633/633	100	99.53	card	AL111168.1:337548-336915	CmeR is a repressor for the CmeABC multidrug efflux pump binding to the cmeABC promoter region.	cephalosporin;fluoroquinolone;fusidic_acid;macrolide
R23.fna	+	OXA-450	1-774/774	100	99.87	card	KR061502.1:0-774	Assigned by Lahey's list of beta-lactamases no accessions or other information available	carbapenem;cephalosporin;penam
R23.fna	-	cmeC	1-1479/1479	100	98.85	card	AB894099:4218-5697	CmeC is the outer membrane channel protein of the CmeABC multidrug efflux complex.	cephalosporin;fluoroquinolone;fusidic_acid;macrolide
R23.fna	-	cmeB	1-3123/3123	99.9	95.75	card	CP000768:1406494-1409617	CmeB is the inner membrane transporter the CmeABC multidrug efflux complex.	cephalosporin;fluoroquinolone;fusidic_acid;macrolide
R23.fna	-	cmeA	1-1104/1104	100	95.2	card	CP000768:1405391-1406495	CmeA is the membrane fusion protein of the CmeABC multidrug efflux complex.	cephalosporin;fluoroquinolone;fusidic_acid;macrolide
R23.fna	-	cmeR	1-633/633	100	99.53	card	AL111168.1:337548-336915	CmeR is a repressor for the CmeABC multidrug efflux pump binding to the cmeABC promoter region.	cephalosporin;fluoroquinolone;fusidic_acid;macrolide
R31.fna	+	OXA-450	1-774/774	100	99.87	card	KR061502.1:0-774	Assigned by Lahey's list of beta-lactamases no accessions or other information available	carbapenem;cephalosporin;penam
R31.fna	-	cmeC	1-1479/1479	100	98.85	card	AB894099:4218-5697	CmeC is the outer membrane channel protein of the CmeABC multidrug efflux complex.	cephalosporin;fluoroquinolone;fusidic_acid;macrolide
R31.fna	-	cmeB	1-3123/3123	99.9	95.75	card	CP000768:1406494-1409617	CmeB is the inner membrane transporter the CmeABC multidrug efflux complex.	cephalosporin;fluoroquinolone;fusidic_acid;macrolide
R31.fna	-	cmeA	1-1104/1104	100	95.2	card	CP000768:1405391-1406495	CmeA is the membrane fusion protein of the CmeABC multidrug efflux complex.	cephalosporin;fluoroquinolone;fusidic_acid;macrolide
R31.fna	-	cmeR	1-633/633	100	99.53	card	AL111168.1:337548-336915	CmeR is a repressor for the CmeABC multidrug efflux pump binding to the cmeABC promoter region.	cephalosporin;fluoroquinolone;fusidic_acid;macrolide
R72.fna	+	OXA-450	1-774/774	100	99.87	card	KR061502.1:0-774	Assigned by Lahey's list of beta-lactamases no accessions or other information available	carbapenem;cephalosporin;penam
R72.fna	-	cmeC	1-1479/1479	100	98.85	card	AB894099:4218-5697	CmeC is the outer membrane channel protein of the CmeABC multidrug efflux complex.	cephalosporin;fluoroquinolone;fusidic_acid;macrolide
R72.fna	-	cmeB	1-3123/3123	99.9	95.65	card	CP000768:1406494-1409617	CmeB is the inner membrane transporter the CmeABC multidrug efflux complex.	cephalosporin;fluoroquinolone;fusidic_acid;macrolide
R72.fna	-	cmeA	1-1104/1104	100	95.2	card	CP000768:1405391-1406495	CmeA is the membrane fusion protein of the CmeABC multidrug efflux complex.	cephalosporin;fluoroquinolone;fusidic_acid;macrolide
R72.fna	-	cmeR	1-633/633	100	99.53	card	AL111168.1:337548-336915	CmeR is a repressor for the CmeABC multidrug efflux pump binding to the cmeABC promoter region.	cephalosporin;fluoroquinolone;fusidic_acid;macrolide
R73.fna	+	OXA-450	1-774/774	100	99.87	card	KR061502.1:0-774	Assigned by Lahey's list of beta-lactamases no accessions or other information available	carbapenem;cephalosporin;penam
R73.fna	-	cmeC	1-1479/1479	100	98.85	card	AB894099:4218-5697	CmeC is the outer membrane channel protein of the CmeABC multidrug efflux complex.	cephalosporin;fluoroquinolone;fusidic_acid;macrolide
R73.fna	-	cmeB	1-3123/3123	99.9	95.75	card	CP000768:1406494-1409617	CmeB is the inner membrane transporter the CmeABC multidrug efflux complex.	cephalosporin;fluoroquinolone;fusidic_acid;macrolide
R73.fna	-	cmeA	1-1104/1104	100	95.2	card	CP000768:1405391-1406495	CmeA is the membrane fusion protein of the CmeABC multidrug efflux complex.	cephalosporin;fluoroquinolone;fusidic_acid;macrolide
R73.fna	-	cmeR	1-633/633	100	99.53	card	AL111168.1:337548-336915	CmeR is a repressor for the CmeABC multidrug efflux pump binding to the cmeABC promoter region.	cephalosporin;fluoroquinolone;fusidic_acid;macrolide
RM1245.fna	+	OXA-450	1-774/774	100	99.87	card	KR061502.1:0-774	Assigned by Lahey's list of beta-lactamases no accessions or other information available	carbapenem;cephalosporin;penam
RM1245.fna	-	cmeC	1-1479/1479	100	98.85	card	AB894099:4218-5697	CmeC is the outer membrane channel protein of the CmeABC multidrug efflux complex.	cephalosporin;fluoroquinolone;fusidic_acid;macrolide
RM1245.fna	-	cmeB	1-3123/3123	99.9	95.62	card	CP000768:1406494-1409617	CmeB is the inner membrane transporter the CmeABC multidrug efflux complex.	cephalosporin;fluoroquinolone;fusidic_acid;macrolide
RM1245.fna	-	cmeA	1-1104/1104	100	95.2	card	CP000768:1405391-1406495	CmeA is the membrane fusion protein of the CmeABC multidrug efflux complex.	cephalosporin;fluoroquinolone;fusidic_acid;macrolide
RM1245.fna	-	cmeR	1-633/633	100	99.53	card	AL111168.1:337548-336915	CmeR is a repressor for the CmeABC multidrug efflux pump binding to the cmeABC promoter region.	cephalosporin;fluoroquinolone;fusidic_acid;macrolide
RM1477.fna	+	OXA-450	1-774/774	100	99.87	card	KR061502.1:0-774	Assigned by Lahey's list of beta-lactamases no accessions or other information available	carbapenem;cephalosporin;penam
RM1477.fna	-	cmeC	1-1479/1479	100	98.78	card	AB894099:4218-5697	CmeC is the outer membrane channel protein of the CmeABC multidrug efflux complex.	cephalosporin;fluoroquinolone;fusidic_acid;macrolide
RM1477.fna	-	cmeB	1-3123/3123	99.9	95.68	card	CP000768:1406494-1409617	CmeB is the inner membrane transporter the CmeABC multidrug efflux complex.	cephalosporin;fluoroquinolone;fusidic_acid;macrolide
RM1477.fna	-	cmeA	1-1104/1104	100	95.2	card	CP000768:1405391-1406495	CmeA is the membrane fusion protein of the CmeABC multidrug efflux complex.	cephalosporin;fluoroquinolone;fusidic_acid;macrolide
RM1477.fna	-	cmeR	1-633/633	100	99.53	card	AL111168.1:337548-336915	CmeR is a repressor for the CmeABC multidrug efflux pump binding to the cmeABC promoter region.	cephalosporin;fluoroquinolone;fusidic_acid;macrolide
RM1510.fna	+	OXA-450	1-774/774	100	99.74	card	KR061502.1:0-774	Assigned by Lahey's list of beta-lactamases no accessions or other information available	carbapenem;cephalosporin;penam
RM1510.fna	-	cmeC	1-1479/1479	100	98.85	card	AB894099:4218-5697	CmeC is the outer membrane channel protein of the CmeABC multidrug efflux complex.	cephalosporin;fluoroquinolone;fusidic_acid;macrolide
RM1510.fna	-	cmeB	1-3123/3123	99.9	95.62	card	CP000768:1406494-1409617	CmeB is the inner membrane transporter the CmeABC multidrug efflux complex.	cephalosporin;fluoroquinolone;fusidic_acid;macrolide
RM1510.fna	-	cmeA	1-1104/1104	100	95.2	card	CP000768:1405391-1406495	CmeA is the membrane fusion protein of the CmeABC multidrug efflux complex.	cephalosporin;fluoroquinolone;fusidic_acid;macrolide
RM1510.fna	-	cmeR	1-633/633	100	99.53	card	AL111168.1:337548-336915	CmeR is a repressor for the CmeABC multidrug efflux pump binding to the cmeABC promoter region.	cephalosporin;fluoroquinolone;fusidic_acid;macrolide
RM3147.fna	+	OXA-450	1-774/774	100	99.87	card	KR061502.1:0-774	Assigned by Lahey's list of beta-lactamases no accessions or other information available	carbapenem;cephalosporin;penam
RM3147.fna	-	cmeC	1-1479/1479	100	98.85	card	AB894099:4218-5697	CmeC is the outer membrane channel protein of the CmeABC multidrug efflux complex.	cephalosporin;fluoroquinolone;fusidic_acid;macrolide
RM3147.fna	-	cmeB	1-3123/3123	99.9	95.65	card	CP000768:1406494-1409617	CmeB is the inner membrane transporter the CmeABC multidrug efflux complex.	cephalosporin;fluoroquinolone;fusidic_acid;macrolide
RM3147.fna	-	cmeA	1-1104/1104	100	95.2	card	CP000768:1405391-1406495	CmeA is the membrane fusion protein of the CmeABC multidrug efflux complex.	cephalosporin;fluoroquinolone;fusidic_acid;macrolide
RM3147.fna	-	cmeR	1-633/633	100	99.53	card	AL111168.1:337548-336915	CmeR is a repressor for the CmeABC multidrug efflux pump binding to the cmeABC promoter region.	cephalosporin;fluoroquinolone;fusidic_acid;macrolide
RM3420.fna	+	OXA-450	1-774/774	100	99.87	card	KR061502.1:0-774	Assigned by Lahey's list of beta-lactamases no accessions or other information available	carbapenem;cephalosporin;penam
RM3420.fna	-	cmeC	1-1479/1479	100	98.85	card	AB894099:4218-5697	CmeC is the outer membrane channel protein of the CmeABC multidrug efflux complex.	cephalosporin;fluoroquinolone;fusidic_acid;macrolide
RM3420.fna	-	cmeB	1-3123/3123	99.9	95.68	card	CP000768:1406494-1409617	CmeB is the inner membrane transporter the CmeABC multidrug efflux complex.	cephalosporin;fluoroquinolone;fusidic_acid;macrolide
RM3420.fna	-	cmeA	1-1104/1104	100	95.2	card	CP000768:1405391-1406495	CmeA is the membrane fusion protein of the CmeABC multidrug efflux complex.	cephalosporin;fluoroquinolone;fusidic_acid;macrolide
RM3420.fna	-	cmeR	1-633/633	100	99.53	card	AL111168.1:337548-336915	CmeR is a repressor for the CmeABC multidrug efflux pump binding to the cmeABC promoter region.	cephalosporin;fluoroquinolone;fusidic_acid;macrolide

## Sheet: Table. S5
Supplementary Table S5. Coverage of virulence-related genes in VFDB database.
Genes	Campylobacter jejuni isolates
	AB02	AB03	AB11	AB13	AB17	AB22	AB25	AB26	AB32	AH10	AH23	BB04	BB09	BB14	BB15	BB16	BD39	BJ-CJGB96G25	FSIS12139847	FSIS12142077	GB03	GB18	GB28	GB60	HB9313	R12	R23	R31	R72	R73	RM1245	RM1477	RM1510	RM3147	RM3420
NUM_FOUND	107	106	106	106	106	106	106	106	106	113	109	107	107	109	107	108	106	106	105	106	106	106	106	106	106	106	106	106	106	106	106	106	106	106	106
Cj1135	99.94	99.94	99.94	99.94	99.94	99.94	99.94	99.94	99.94	99.94	99.94	100	100	100	100	60.40;44.51;44.57	99.94	99.94	99.94	99.94	99.94	99.94	99.94	99.94	99.94	99.94	99.94	99.94	99.94	99.94	99.94	99.94	99.94	99.94	99.94
Cj1136	98.12	98.12	98.12	98.12	98.12	98.12	98.12	98.12	98.12	98.12	98.12	96.68	96.68	96.68	96.68	64.62	98.12	98.12	98.12	98.12	98.12	98.12	98.12	98.12	98.12	98.12	98.12	98.12	98.12	98.12	98.12	98.12	98.12	98.12	98.12
Cj1416c	99.87	99.87	99.87	99.87	99.87	99.87	99.87	99.87	99.87	99.87	99.87	99.87	99.87	99.87	99.87	99.87	99.87	99.87	99.87	99.87	99.87	99.87	99.87	99.87	99.87	99.87	99.87	99.87	99.87	99.87	99.87	99.87	99.87	99.87	99.87
Cj1417c	100	100	100	100	100	100	100	100	100	100	100	100	100	100	100	100	100	100	100	100	100	100	100	100	100	100	100	100	100	100	100	100	100	100	100
Cj1419c	100	100	100	100	100	100	100	100	100	100	100	100	100	100	100	100	100	100	100	100	100	100	100	100	100	100	100	100	100	100	100	100	100	100	100
Cj1420c	100	100	99.87	100	100	100	100	99.87	100	100	100	100	100	100	100	100	100	100	100	100	100	100	99.87	100	100	100	100	100	100	100	100	99.87	100	99.87	100
Cj1435c	94.03	94.03	94.03	94.03	94.03	94.03	94.03;41.98	94.03	94.03	94.03	94.03	94.03	94.03	94.03	94.03	94.03	94.03	94.03	94.03	94.03	94.03	94.03	94.03	94.03	94.03	94.03	94.03	94.03	94.03	94.03	94.03	94.03	94.03	94.03	94.03
Cj1437c	71.56	71.56	71.56	71.56	71.56	71.56	71.56	71.56	71.56	71.56	71.56	71.56	71.56	71.56	71.56	71.56	71.56	71.56	71.56	71.56	71.56	71.56	71.56	71.56	71.56	71.56	71.56	71.56	71.56	71.56	71.56	71.56	71.56	71.56	71.56
Cj1440c	41.5	41.5	41.5	41.5	41.5	41.5	41.5	41.5	41.5	41.5	41.5	41.5	41.5	41.5	41.5	41.5	41.5	41.50;41.50	.	41.5	41.50;41.50;41.50	41.50;41.50;41.50	41.50;41.50;41.50	41.50;41.50;41.50	41.50;41.50;41.50	41.50;41.50;41.50	41.50;41.50;41.50	41.50;41.50;41.50	41.50;41.50;41.50	41.50;41.50;41.50	41.50;41.50;41.50	41.50;41.50;41.50	41.50;41.50;41.50	41.50;41.50;41.50	41.50;41.50;41.50
Cjp54	.1	.	.	.	.	.	.	.	.	100	.	.	.	.	.	.	.	.	.	.	.	.	.	.	.	.	.	.	.	.	.	.	.	.	.
PEB4	100	100	100	100	100	100	100	100	100	100	100	100	100	100	100	100	100	100	100	100	100	100	100	100	100	100	100	100	100	100	100	100	100	100	100
acpXL	.	.	.	.	.	.	.	.	.	.	.	.	.	46.81	.	.	.	.	.	.	.	.	.	.	.	.	.	.	.	.	.	.	.	.	.
bopD	.	.	.	.	.	.	.	.	.	.	53.71	.	.	.	.	.	.	.	.	.	.	.	.	.	.	.	.	.	.	.	.	.	.	.	.
bpsD	.	.	.	.	.	.	.	.	.	.	52.91	.	.	.	.	.	.	.	.	.	.	.	.	.	.	.	.	.	.	.	.	.	.	.	.
bsh	.	.	.	.	.	.	.	.	.	.	42.74;42.54	.	.	.	.	.	.	.	.	.	.	.	.	.	.	.	.	.	.	.	.	.	.	.	.
cadF	100	100	100	100	100	100	100	100	100	100	100	100	100	100	100	100	100	100	100	100	100	100	100	100	100	100	100	100	100	100	100	100	100	100	100
cdtA	100	100	100	100	100	100	100	100	100	100	100	100	100	100	100	100	100	100	100	100	100	100	100	100	100	100	100	100	100	100	100	100	100	100	100
cdtB	100	100	100	100	100	100	100	100	100	100	100	100	100	100	100	100	100	100	100	100	100	100	100	100	100	100	100	100	100	100	100	100	100	100	100
cdtC	100	100	100	100	100	100	100	100	100	100	100	100	100	100	100	100	100	100	100	100	100	100	100	100	100	100	100	100	100	100	100	100	100	100	100
cheA	100	100	100	100	100	100	100	100	100	100	100	100	100	100	100	100	100	100	100.00;100.00	100	100	100	100	100	100	100	100	100	100	100	100	100	100	100	100
cheV	100	100	100	100	100	100	100	100	100	100	100	100	100	100	100	100	100	100	100.00;100.00	100	100	100	100	100	100	100	100	100	100	100	100	100	100	100	100
cheW	100	100	100	100	100	100	100	100	100	100	100	100	100	100	100	100	100	100	100.00;100.00	100	100	100	100	100	100	100	100	100	100	100	100	100	100	100	100
cheY	100	100	100	100	100	100	100	100	100	100	100	100	100	100	100	100	100	100	100	100	100	100	100	100	100	100	100	100	100	100	100	100	100	100	100
ciaB	100	100	100	100	100	100	100	100	100	100	100	100	100	100	100	100	100	100	100	100	99.95	100	100	100	100	100	100	100	100	100	100	100	100	100	100
ciaC	100	100	100	100	100	100	100	100	100	100	100	100	100	100	100	100	100	100	100	100	100	100	100	100	100	100	100	100	100	100	100	100	100	100	100
clpP	90.62	90.62	90.62	90.62	90.62	90.62	90.62	90.62	90.62	90.62	90.62	90.62	90.62	90.62	90.62	90.62	90.62	90.62	90.62	90.62	90.62	90.62	90.62	90.62	90.62	90.62	90.62	90.62	90.62	90.62	90.62	90.62	90.62	90.62	90.62
cstIII	50.40;57.74	50.40;57.74	50.40;57.74	50.40;57.74	50.40;57.74	50.40;57.74	50.40;57.74	50.40;57.74	50.40;57.74	50.40;57.74	57.74;50.40	50.40;55.25	50.40;55.25	55.25;50.40	50.40;55.25	50.40;55.25	57.74;50.40	57.74;50.40	57.74;50.40	57.74;50.40	57.74;50.40	57.74;50.40	57.74;50.40	57.74;50.40	50.40;55.25	57.74;50.40	57.74;50.40	57.74;50.40	57.74;50.40	57.74;50.40	57.74;50.40	57.74;50.40	55.25;50.40	57.74;50.40	57.74;50.40
cysC	100	100	100	100	100	100	100	100	100	100	100	100	100	100	100	100	100	100	100	100	100	100	100	100	100	100	100	100	100	100	100	100	100	100	100
eptC	100	100	100	100	100	100	100	100	100	100	100	100	100	100	100	100	100	100	100	100	100	100	100	100	100	100	100	100	100	100	100	100	100	100	100
flaA	53.75	53.75	43.57;48.28	53.75	58.76	58.76	58.76	53.75	53.75	53.75	53.75	.	.	.	.	.	58.76	.	.	.	99.24	99.24	99.24	99.24	99.24	99.24	99.24	99.24	99.24	99.24	99.24	99.24	99.24	99.24	99.24
flaB	.	.	.	.	.	.	.	.	.	.	.	59.63	59.63	59.63	59.63	99.07;59.63	.	49.33	54.8	54.8	99.13	99.13	99.13	99.13	99.13	99.13	99.13	99.13	99.13	99.13	99.13	99.13	99.13	99.13	99.13
flaC	100	100	100	100	100	100	100	100	100	100	100	100	100	100	100	100	100	100	100	100	100	100	100	100	100	100	100	100	100	100	100	100	100	100	100
flaG	100	100	100	100	100	100	100	100	100	100	100	100	100	100	100	100	100	100	100	100	100	100	100	100	100	100	100	100	100	100	100	100	100	100	100
flgA	100	100	100	100	100	100	100	100	100	100	100	100	100	100	100	100	100	100	100	100	100	100	100	100	100	100	100	100	100	100	100	100	100	100	100
flgB	100	100	100	100	100	100	100	100	100	100	100	100	100	100	100	100	100	100	100	100	100	100	100	100	100	100	100	100	100	100	100	100	100	100	100
flgC	100	100	100	100	100	100	100	100	100	100	100	100	100	100	100	100	100	100	100	100	100	100	100	100	100	100	100	100	100	100	100	100	100	100	100
flgD	100	100	100	100	100	100	100	100	100	100	100	100	100	100	100	100	100	100	100	100	100	100	100	100	100	100	100	100	100	100	100	100	100	100	100
flgE	100	100	100	100	100	100	100	100	100	100	100	100	100	100	100	100	100	100	100	100	100	100	100	100	100	100	100	100	100	100	100	100	100	100	100
flgE2	49.35;41.92	99.77	49.35;41.92	49.35;41.92	49.35;41.92	49.35;41.92	49.35;41.92	99.77	49.35;41.92	49.35;41.92	41.92;49.35	41.96;48.96	41.96;48.96	41.96;48.96	48.96;41.96	44.77;41.96;45.15	49.23;41.92	49.35;41.92	43.03;43.57	43.57;43.03	48.73;41.76	48.73;41.76	49.23;41.92	48.73;41.76	49.35;41.92	100	48.73;41.76	48.73;41.76	48.54;41.76	48.73;41.76	49.35;41.92	49.35;41.92	49.35;41.92	48.54;41.76	49.35;41.92
flgG	100	100	100	100	100	100	100	100	100	100	100	100	100	100	100	100	100	100	100	100	100	100	100	100	100	100	100	100	100	100	100	100	100	100	100
flgG2	100	100	100	100	100	100	100	100	100	100	100	100	100	100	100	100	100	100	100	100	100	100	100	100	100	100	100	100	100	100	100	100	100	100	100
flgH	100	100	100	100	100	100	100	100	100	100	100	100	100	100	100	100	100	100	100	100	100	100	100	100	100	100	100	100	100	100	100	100	100	100	100
flgI	100	100	100	100	100	100	100	100	100	100	100	100	100	100	100	100	100	100	100	100	100	100	100	100	100	100	100	100	100	100	100	100	100	100	100
flgJ	100	100	100	100	100	100	100	100	100	100	100	100	100	100	100	100	100	100	100	100	100	100	100	100	100	100	100	100	100	100	100	100	100	100	100
flgK	100	100	100	100	100	100	100	100	100	100	100	100	100	100	100	100	100	100	100	100	100	100	100	100	100	100	100	100	100	100	100	100	100	100	100
flgL	100	100	100	100	100	100	100	100	100	100	100	100	100	100	100	100	100	100	100	100	100	100	100	100	100	100	100	100	100	100	100	100	100	100	100
flgM	100	100	100	100	100	100	100	100	100	100	100	100	100	100	100	100	100	100	100	100	100	100	100	100	100	100	100	100	100	100	100	100	100	100	100
flgP	100	100	100	100	100	100	100	100	100	100	100	100	100	100	100	100	100	100	100	100	100	100	100	100	100	100	100	100	100	100	100	100	100	100	100
flgQ	100	100	100	100	100	100	100	100	100	100	100	100	100	100	100	100	100	100	100	100	100	100	100	100	100	100	100	100	100	100	100	100	100	100	100
flgR	100	100	100	100	100	100	100	100	100	100	100	100	100	100	100	100	100	100	100	100	100	100	100	100	100	100	100	100	100	100	100	100	98.92	100	100
flgS	100	100	100	100	100	100	100	100	100	100	100	100	100	100	100	100	100	100	100	100	100	100	100	100	100	100	100	100	100	100	100	100	100	100	100
flhA	100	100	100	100	100	100	100	100	100	100	100	100	100	100	100	100	100	100	100	100	100	100	100	100	100	100	100	100	100	100	100	100	100	100	100
flhB	100	100	100	100	100	100	100	100	100	100	100	100	100	100	100	100	100	100	100.00;100.00	100	100	100	100	100	100	100	100	100	100	100	100	100	100	100	100
flhF	100	100	100	100	100	100	100	100	100	100	100	100	100	100	100	100	100	100	100	100	100	100	100	100	100	100	100	100	100	100	100	100	100	100	100
flhG	100	100	100	100	100	100	100	100	100	100	100	100	100	100	100	100	100	100	100	100	100	100	100	100	100	100	100	100	100	100	100	100	100	100	100
fliA	100	100	100	100	100	100	100	100	100	100	100	100	100	100	100	100	100	100	100	100	100	100	100	100	100	100	100	100	100	100	100	100	100	100	100
fliD	100	100	100	100	100	100	100	100	100	100	100	100	100	100	100	100	100	100	100	100	100	100	100	100	100	100	100	100	100	100	100	100	100	100	100
fliE	100	100	100	100	100	100	100	100	100	100	100	100	100	100	100	100	100	100	100	100	100	100	100	100	100	100	100	100	100	100	100	100	100	100	100
fliF	100	100	100	100	100	100	100	100	100	100	100	100	100	100	100	100	100	100	100.00;100.00	100	100	100	100	100	100	100	100	100	100	100	100	100	100	100	100
fliG	100	100	100	100	100	100	100	100	100	100	100	100	100	100	100	100	100	100	100.00;100.00	100	100	100	100	100	100	100	100	100	100	100	100	100	100	100	100
fliH	100	100	100	100	100	100	100	100	100	100	100	100	100	100	100	100	100	100	100.00;100.00	100	100	100	100	100	100	100	100	100	100	100	100	100	100	100	100
fliI	100	100	100	100	99.28	100	100	100	100	100	100	100	100	100	100	100	100	100	100	100	100	100	100	100	100	100	100	100	100	100	100	100	100	100	100
fliK	99.83	99.83	99.83	99.83	99.83	99.83	99.83	99.83	99.83	99.83	99.83	99.83	99.83	99.83	99.83	99.83	99.83	99.83	99.83	99.83	99.83	99.5	99.83	99.83	72.18	99.83	99.83	99.83	99.83	99.83	99.83	99.83	99.83	99.83	99.83
fliL	100	100	100	100	100	100	100	100	100	100	100	100	100	100	100	100	100	100	100	100	100	100	100	100	100	100	100	100	100	100	100	100	100	100	100
fliM	100	100	100	100	100	100	100	100	100	100	100	100	100	100	100	100	100	100	100	100	100	100	100	100	100	100	100	100	100	100	100	100	100	100	100
fliN	100	100	100	100	100	100	100	100	100	100	100	100	100	100	100	100	100	100	100.00;100.00	100	100	100	100	100	100	100	100	100	100	100	100	100	100	100	100
fliP	100	100	100	100	100	100	100	100	100	100	100	100	100	100	100	100	100	100	100	100	100	100	100	100	100	100	100	100	100	100	100	100	100	100	100
fliQ	100	100	100	100	100	100	100	100	100	100	100	100	100	100	100	100	100	100	100	100	100	100	100	100	100	100	100	100	100	100	100	100	100	100	100
fliR	100	100	100	100	100	100	100	100	100	100	100	100	100	100	100	100	100	100	100	100	100	100	100	100	100	100	100	100	100	100	100	100	100	100	100
fliS	100	100	100	100	100	100	100	100	100	100	100	100	100	100	100	100	100	100	100	100	100	100	100	100	100	100	100	100	100	100	100	100	100	100	100
fliW	100	100	100	100	100	100	100	100	100	100	100	100	100	100	100	100	100	100	100	100	100	100	100	100	100	100	100	100	100	100	100	100	100	100	100
fliY	100	100	100	100	100	100	100	100	100	100	100	100	100	100	100	100	100	100	100	100	100	100	100	100	100	100	100	100	100	100	100	100	100	100	100
gmhA	100	100	100	100	100	100	100	100	100	100	100	100	100	43.32;100.00	100	100.00;100.00	100	100	100	100	100	100	100	100	100	100	100	100	100	100	100	100	100	100	100
gmhB	100	100	100	100	100	100	100	100	100	100	100	100	100	100	100	100	100	100	100	100	100	100	100	100	97.86	100	100	100	100	100	100	100	100	100	100
groEL	93.19	93.19	93.19	93.19	93.19	93.19	93.19	93.19	93.19	93.19	93.19	93.19	93.19	93.19	93.19	93.19	93.19	93.19	93.19	93.19	93.19	93.19	93.19	93.19	93.12	93.19	93.19	93.19	93.19	93.19	93.19	93.19	93.19	93.19	93.19
hldD	100	100	100	100	100	100	100	100	100	100	100	100	100	100	100	100	100	100	100	100	100	100	100	100	100	100	100	100	100	100	100	100	100	100	100
hldE	100	100	100	100	100	100	100	100	100	100	100	100	100	100	100	86.51	100	100	100	100	100	100	100	100	100	100	100	100	100	100	100	100	100	100	100
htrB	100	100	100	100	100	100	100	100	100	100	100	100	100	100	100	100	100	100	100	100	100	100	100	100	100	100	100	100	100	100	100	100	100	100	100
jlpA	100	100	100	100	100	100	100	100	100	100	100	100	100	100	100	100	100	100	100	100	100	100	100	100	100	100	100	100	100	100	100	100	100	100	100
katA	47.19	47.19	47.19	47.19	47.19	47.19	47.19	47.19	47.19	47.19	47.19	47.19	47.19	47.19	47.19	47.19	47.19	47.19	47.19	47.19	.	.	.	.	.	.	.	.	.	.	.	.	.	.	.
kfiD	83.25	83.25	83.25	83.25	83.25	83.25	83.25	83.25	83.25	83.25	83.25	83.25	83.25	83.25	83.25	83.25	83.25	83.25	83.25	83.25	83.25	83.25	83.25	83.25	83.25	83.25	83.25	83.25	83.25	83.25	83.25	83.25	83.25	83.25	83.25
kpsC	97.63	97.63	97.63	97.63	97.63	97.63	97.63	97.63	97.63	97.63	97.63	97.63	97.63	97.63	97.63	97.63	97.63	97.63	97.63	97.63	97.63	97.63	97.63	97.63	97.63	97.63	97.63	97.63	97.63	97.63	97.63	97.63	97.63	97.63	97.63
kpsD	100	100	100	100	100	100	100	100	100	100	100	100	100	100	100	100	100	100	100	100	100	100	100	100	100	100	100	100	100	100	100	100	100	100	100
kpsE	100	100	100	100	100	100	100	100	100	100	100	100	100	100	100	100	100	100	100	100	100	100	100	100	100	100	100	100	100	100	100	100	100	100	100
kpsF	100	100	100	100	100	100	100	100	100	100	100	100	100	100	100	100	100	100	100	100	100	100	100	100	100	100	100	100	100	100	100	100	100	100	100
kpsM	100	100	100	100	100	100	100	100	100	100	100	100	100	100	100	100	100	100	100	100	100	100	100	100	100	100	100	100	100	100	100	100	100	100	100
kpsS	97.89	97.89	97.89	97.89	97.89	97.89	97.89	97.89	97.89	97.89	97.89	97.89	97.89	97.89	97.89	97.89	97.89	97.89	97.89	97.89	97.89	97.89	97.89	97.89	97.89	97.89	97.89	97.89	97.89	97.89	97.89	97.89	97.89	97.89	97.89
kpsT	100	100	100	100	100	100	100	100	100	100	100	100	100	100	40.72;100.00	100	100	100	100	100	100	100	100	100	100	100	100	100	100	100	100	100	100	100	100
luxS	82.27	82.27	82.27	82.27	82.27	82.27	82.27	82.27	82.27	82.27	82.27	82.27	82.27	82.27	82.27	82.27	82.27	82.27	82.27	82.27	82.27	82.27	82.27	82.27	82.27	82.27	82.27	82.27	82.27	82.27	82.27	82.27	82.27	82.27	82.27
maf4	.	.	.	.	.	.	.	.	.	.	.	95.08	95.08	95.08	95.08	91.08	.	.	.	.	.	.	.	.	.	.	.	.	.	.	.	.	.	.	.
motA	100	100	100	100	100	100	100	100	100	100	100	100	100	100	100	100	100	100	100.00;100.00	100	100	100	100	100	100	100	100	100	100	100	100	100	100	100	100
motB	100	100	100	100	100	100	100	100	100	100	100	100	100	100	100	100	100	100	100.00;100.00	100	100	100	100	100	100	100	100	100	100	100	100	100	100	100	100
neuA1	.	.	.	.	.	.	.	.	.	.	.	94.54	94.54	94.54	94.54	94.54	.	.	.	.	.	.	.	.	.	.	.	.	.	.	.	.	.	.	.
neuB1	94.09	94.09	94.09	94.09	94.09	94.09	94.09	94.09	94.09	94.09	94.09	93.7	93.7	93.7	93.7	93.7	94.09	94.09	94.09	94.09	94.09	94.09	94.09	94.09	93.8	94.09	94.09	94.09	94.09	94.09	94.09	94.09	93.8	94.09	94.09
neuC1	84.77	84.77	84.77	84.77	84.77	84.77	84.77	84.77	84.77	84.77	84.77	84.86	84.86	84.86	84.86	84.86	84.77	84.77	84.77	84.77	84.77	84.77	84.77	84.77	85.04	84.77	84.77	84.77	84.77	84.77	84.77	84.77	85.04	84.77	84.77
pebA	100	100	100	100	100	100	100	100	100	100	100	100	100	100	100	100	100	100	100	100	100	100	100	100	100	100	100	100	100	100	100	100	100	100	100
pflA	100	100	100	100	100	100	100	100	100	100	100	100	100	100	100	100	100	100	100	100	100	100	100	100	100	100	100	100	100	100	100	100	100	100	100
porA	98.27	100	98.27	98.27	98.27	98.27	98.27	100	98.27	98.27	98.27	98.27	98.27	98.27	98.27	98.27	100	98.27	98.2	98.27	100	100	100	100	98.27	100	100	100	98.27	100	98.27	98.27	98.27	98.27	97.33
pseA	100	100	100	100	100	100	100	100	100	100	100	100	100	100	100	100	100	100	100	100	100	100	100	100	100	100	100	100	100	100	100	100	100	100	100
pseB	100	100	100	100	100	100	100	100	100	100	100	100	100	100	100	100	100	100	100	100	100	100	100	100	100	100	100	100	100	100	100	100	100	100	100
pseC	100	100	100	100	100	100	100	100	100	100	100	100	100	100	100	100	100	100	100	100	100	100	100	100	100	100	100	100	100	100	100	100	100	100	100
pseD/maf2	96.28	96.28	96.28	96.28	96.28	96.28	96.28	96.28	96.28	96.28	96.28	.	.	.	.	69.98	69.98	96.28	95.77	95.77	96.28	96.28	96.28	96.28	96.28	96.28	96.28	96.28	96.28	96.28	95.82	96.28	96.28	96.28	96.28
pseE/maf5	97.56	97.56	97.56	97.56	97.56	97.56	97.56	97.56	97.56	97.56	97.56	94.33	94.33	94.33	94.33	50.56;50.29	97.56	97.56	41.87;89.93	41.87;89.93	97.62	97.62	97.56	97.62	97.56	97.56	97.62	97.62	97.56	97.62	97.56	97.56	97.56	97.56	97.56
pseF	100	100	100	100	100	100	100	100	100	100	100	100	100	100	100	100	100	100	100	100	100	100	100	100	100	100	100	100	100	100	100	100	100	100	100
pseG	100	100	100	100	100	100	100	100	100	100	100	100	100	100	100	100	100	100	100	100	100	100	100	100	100	100	100	100	100	100	100	100	100	100	100
pseH	100	100	100	100	100	100	100	100	100	100	100	100	100	100	100	100	100	100	100	100	100	100	100	100	100	100	100	100	100	100	100	100	100	100	100
pseI	99.32	99.32	99.32	99.32	99.32	99.32	99.32	99.32	99.32	99.32	99.32	99.32	99.32	99.32	99.32	99.32	99.32	99.32	99.32	99.32	99.32	99.32	99.32	99.32	99.32	99.32	99.32	99.32	99.32	99.32	99.32	99.32	99.32	99.32	99.32
rfbC	48.35	.	.	.	.	.	.	.	.	.	.	.	.	.	.	.	.	.	.	.	.	.	.	.	.	.	.	.	.	.	.	.	.	.	.
rpoN	100	100	100	100	100	100	100	100	100	99.92	100	100	100	100	100	100	100	100	100	100	100	100	100	100	100	100	100	100	100	100	100	100	100	100	100
tufA	98.82	98.82	98.82	98.82	98.82	98.82	98.82	98.82	98.82	98.82	98.82;50.04	98.82	98.82	98.82	98.82	98.82	98.82	98.82	98.82	98.82	98.82	98.82	98.82	98.82	98.82	98.82	98.82	98.82	98.82	98.82	98.82	98.82	98.82	98.82	98.82
ureG	.	.	.	.	.	.	.	.	.	.	.	.	.	42.17	.	.	.	.	.	.	.	.	.	.	.	.	.	.	.	.	.	.	.	.	.
virB10	.	.	.	.	.	.	.	.	.	100	.	.	.	.	.	.	.	.	.	.	.	.	.	.	.	.	.	.	.	.	.	.	.	.	.
virB11	.	.	.	.	.	.	.	.	.	99.16	.	.	.	.	.	.	.	.	.	.	.	.	.	.	.	.	.	.	.	.	.	.	.	.	.
virB4	.	.	.	.	.	.	.	.	.	100	.	.	.	.	.	.	.	.	.	.	.	.	.	.	.	.	.	.	.	.	.	.	.	.	.
virB8	.	.	.	.	.	.	.	.	.	100	.	.	.	.	.	.	.	.	.	.	.	.	.	.	.	.	.	.	.	.	.	.	.	.	.
virB9	.	.	.	.	.	.	.	.	.	100	.	.	.	.	.	.	.	.	.	.	.	.	.	.	.	.	.	.	.	.	.	.	.	.	.
virD4	.	.	.	.	.	.	.	.	.	99.74	.	.	.	.	.	.	.	.	.	.	.	.	.	.	.	.	.	.	.	.	.	.	.	.	.
waaC	100	100	100	100	100	100	100	100	100	100	100	100	100	100	100	100	100	100	100	100	100	100	100	100	100	100	100	100	100	100	100	100	100	100	100
waaF	100	100	100	100	100	100	100	100	100	100	100	96.25	96.25	96.25	96.25	68.65	100	100	100	100	100	100	100	100	100	100	100	100	100	100	100	100	100	100	100
waaV	95.27	95.27	95.27	95.27	95.27	95.27	95.27	95.27	95.27	95.27	95.27	95.27	95.27	95.27	95.27	95.27	95.27	95.27	95.27	95.27	95.27	95.27	95.27	95.27	95.27	95.27	95.27	95.27	95.27	95.27	95.27	95.27	95.27	95.27	95.27
wbtA	47.61	47.61	47.61	47.61	47.61	47.61	47.61	47.61	47.61	47.61	47.61	47.61	47.61	47.61	47.61	47.61	47.61	47.61	47.61	47.61	47.61	47.61	47.61	47.61	47.61	47.61	47.61	47.61	47.61	47.61	47.61	47.61	47.61	47.61	47.61
wlaN	62.5	62.5	62.5	62.5	62.5	62.5	62.5	62.5	62.5	62.5	62.5	62.5	62.5	62.5	62.5	62.5	62.5	62.5	62.5	62.5	62.5	62.5	62.5	62.5	62.5	62.5	62.5	62.5	62.5	62.5	62.5	62.5	62.5	62.5	62.5
1：Sequence coverage equals to 0.
